# Supplementary material for: The physical and psychiatric health conditions related to autism genetic scores, across genetic ancestries, sexes and age-groups in electronic health records
Source: J Neurodev Disord. 2023 Jun 16;15:18. doi: 10.1186/s11689-023-09485-x (PMC10273739; doi:10.1186/s11689-023-09485-x)
Supplement: Supplementary file 1 — Additional file 1: Supplementary Table S1. PheWAS results of the African American genetic ancestry population. Supplementary Table S2. PheWAS results of the European genetic ancestry population. Supplementary Table S3. PheWAS results conditional on BMI in the European genetic ancestry population. Supplementary Table S4. PheWAS results conditioning on autism diagnosis. Supplementary Table S5. PheWAS results in males of European genetic ancestry. Supplementary Table S6. PheWAS in females within the European genetic ancestry population. Supplementary Table S7. Results of sex-interaction analysis in the European genetic ancestry population. Supplementary Table S8. PheWAS results in the 0 to 11 age group (European genetic ancestry population). Supplementary Table S9. PheWAS results in the 12 to 18 age group (European genetic ancestry population). Supplementary Table S10. PheWAS results in the 19 to 25 age group (European genetic ancestry population). Supplementary Table S11. PheWAS results in the 26 to 40 age group (European genetic ancestry population). Supplementary Table S12. PheWAS results in the 41 to 60 age group (European genetic ancestry population). Supplementary Table S13. PheWAS results in the 61 to 100 age group (European genetic ancestry population). [file 11689_2023_9485_MOESM1_ESM.xlsx]

## Sheet: Contents
Table of contents
Supplementary table 1	PheWAS results of the African American genetic ancestry population
Supplementary table 2	PheWAS results of the European genetic ancestry population
Supplementary table 3	PheWAS results of the European genetic ancestry population conditional on BMI
Supplementary table 4	PheWAS results of the European genetic ancestry population conditional on autism diagnosis
Supplementary table 5	PheWAS results of males within the European genetic ancestry population
Supplementary table 6	PheWAS results of females within the European genetic ancestry population
Supplementary table 7	Sex-interaction results in the European genetic ancestry population
Supplementary table 8	PheWAS results in the 0-11 age group (European genetic ancestry population)
Supplementary table 9	PheWAS results in the 12-18 age group (European genetic ancestry population)
Supplementary table 10	PheWAS results in the 19-25 age group (European genetic ancestry population)
Supplementary table 11	PheWAS results in the 26-40 age group (European genetic ancestry population)
Supplementary table 12	PheWAS results in the 41-60 age group (European genetic ancestry population)
Supplementary table 13	PheWAS results in the 61-100 age group (European genetic ancestry population)

## Sheet: Supplementary table 1
Supplementary table 1: PheWAS results of the African American genetic ancestry population
phecode	SE	OR	lower 95% CI	upper 95% CI	p	n_total	n_cases	n_controls	bonferroni	description	group
241.1	0.111724	0.690749	0.472887	0.909729	0.00092786	12191	104	12087	FALSE	Nontoxic uninodular goiter	endocrine/metabolic
41.11	0.0976637	0.750359	0.559915	0.94178	0.00327429	12227	134	12093	FALSE	Methicillin sensitive Staphylococcus aureus	infectious diseases
747	0.0618209	0.843894	0.723343	0.965063	0.00604201	12114	333	11781	FALSE	Cardiac and circulatory congenital anomalies	congenital anomalies
275.6	0.0947593	0.783493	0.598712	0.969221	0.0100276	12219	141	12078	FALSE	Hypercalcemia	endocrine/metabolic
599.5	0.0570958	1.15752	1.04618	1.26943	0.0104067	11738	397	11341	FALSE	Frequency of urination and polyuria	genitourinary
649.1	0.0905518	1.25456	1.07799	1.43205	0.0122621	12229	152	12077	FALSE	Diabetes or abnormal glucose tolerance complicating pregnancy	pregnancy complications
751	0.0834186	1.22425	1.06159	1.38775	0.0152885	11996	186	11810	FALSE	Genitourinary congenital anomalies	congenital anomalies
738	0.102657	0.780275	0.580095	0.981483	0.0156546	12181	119	12062	FALSE	Other acquired musculoskeletal deformity	musculoskeletal
367.2	0.111441	1.30589	1.08858	1.52431	0.016627	12124	101	12023	FALSE	Astigmatism	sense organs
41.1	0.06476	0.85872	0.732438	0.98565	0.0186754	12090	307	11783	FALSE	Staphylococcus infections	infectious diseases
586	0.0435574	0.904378	0.819441	0.989751	0.0210281	11575	733	10842	FALSE	Other disorders of the kidney and ureters	genitourinary
733	0.0992975	0.796545	0.602915	0.991168	0.0219743	12077	129	11948	FALSE	Other disorders of bone and cartilage	musculoskeletal
355.1	0.0981011	0.798806	0.607509	0.991085	0.0220302	12233	131	12102	FALSE	Chronic pain syndrome	neurological
729	0.0562102	1.13522	1.02561	1.24539	0.0240552	12177	409	11768	FALSE	Other disorders of soft tissues	musculoskeletal
720.1	0.0811628	0.832691	0.674424	0.991771	0.0240793	12202	195	12007	FALSE	Spinal stenosis of lumbar region	musculoskeletal
747.1	0.0665998	0.860873	0.731004	0.991409	0.0244886	12165	285	11880	FALSE	Cardiac congenital anomalies	congenital anomalies
854	0.0847148	0.829709	0.664515	0.99575	0.0275505	12058	181	11877	FALSE	Complications of cardiac/vascular device, implant, and graft	injuries & poisonings
241	0.0693601	0.858387	0.723135	0.994333	0.0276965	12150	276	11874	FALSE	Nontoxic nodular goiter	endocrine/metabolic
306	0.0611981	1.14377	1.02444	1.26372	0.0281604	11813	345	11468	FALSE	Other mental disorder	mental disorders
38.3	0.0598032	0.879642	0.763026	0.996856	0.0320027	12186	364	11822	FALSE	Bacteremia	infectious diseases
315.2	0.10117	0.806225	0.608943	1.00452	0.0332528	12217	134	12083	FALSE	Speech and language disorder	mental disorders
174.1	0.0757028	0.85191	0.70429	1.00029	0.0342473	12238	233	12005	FALSE	Breast cancer [female]	neoplasms
720	0.0670484	0.868207	0.737463	0.999622	0.0350484	12128	291	11837	FALSE	Spinal stenosis	musculoskeletal
359.2	0.0948041	0.819347	0.634479	1.00516	0.0355817	12241	143	12098	FALSE	Myopathy	neurological
535	0.0800246	0.847075	0.691027	1.00392	0.0380856	11725	194	11531	FALSE	Gastritis and duodenitis	digestive
174.11	0.0760077	0.854963	0.706748	1.00394	0.0392464	12241	231	12010	FALSE	Malignant neoplasm of female breast	neoplasms
153.2	0.0999007	1.22839	1.03359	1.4242	0.0394833	12256	125	12131	FALSE	Colon cancer	neoplasms
646	0.0763835	1.16863	1.01969	1.31835	0.0413328	11962	221	11741	FALSE	Other complications of pregnancy NEC	pregnancy complications
359	0.0931121	0.82706	0.645491	1.00956	0.0414255	12242	148	12094	FALSE	Muscular dystrophies and other myopathies	neurological
263	0.109702	1.24744	1.03352	1.46246	0.0438624	12115	104	12011	FALSE	Other nutritional deficiency	endocrine/metabolic
174	0.0741006	0.861944	0.717447	1.00718	0.044972	12219	243	11976	FALSE	Breast cancer	neoplasms
278.11	0.0391513	1.08044	1.00409	1.15717	0.0481472	11494	892	10602	FALSE	Morbid obesity	endocrine/metabolic
367	0.0541939	1.11257	1.00689	1.21879	0.0490341	11774	438	11336	FALSE	Disorders of refraction and accommodation; blindness and low vision	sense organs
375.1	0.0742939	1.15443	1.00956	1.30005	0.0532426	12058	233	11825	FALSE	Dry eyes	sense organs
841	0.0872115	0.847509	0.677446	1.01844	0.0578068	11771	164	11607	FALSE	Sprains and strains of back and neck	injuries & poisonings
41	0.0381028	0.930759	0.856458	1.00544	0.0596725	11615	930	10685	FALSE	Bacterial infection NOS	infectious diseases
771	0.0936367	1.19217	1.00958	1.3757	0.0604877	12094	143	11951	FALSE	Musculoskeletal symptoms referable to limbs	symptoms
386.9	0.0488882	0.912463	0.817131	1.00828	0.0609546	11557	561	10996	FALSE	Dizziness and giddiness (Light-headedness and vertigo)	sense organs
80	0.0914635	0.842588	0.664234	1.02186	0.06112	12137	152	11985	FALSE	Postoperative infection	infectious diseases
443	0.0676811	1.13489	1.00292	1.26755	0.0615329	12083	285	11798	FALSE	Peripheral vascular disease	circulatory system
260.3	0.0960908	0.836025	0.648648	1.02436	0.0623453	12192	139	12053	FALSE	Adult failure to thrive	endocrine/metabolic
512.9	0.0310984	0.944194	0.883552	1.00515	0.0648178	11440	1497	9943	FALSE	Other dyspnea	respiratory
331	0.0919007	0.846477	0.66727	1.0266	0.0697365	12162	150	12012	FALSE	Other cerebral degenerations	neurological
153	0.0737267	1.14225	0.998483	1.28675	0.0712383	12218	236	11982	FALSE	Colorectal cancer	neoplasms
241.2	0.0793603	0.867542	0.712789	1.02309	0.0733794	12229	209	12020	FALSE	Nontoxic multinodular goiter	endocrine/metabolic
278.1	0.0292531	1.05366	0.996616	1.111	0.0739708	10940	1777	9163	FALSE	Obesity	endocrine/metabolic
295.1	0.0917356	1.1771	0.998219	1.35691	0.0754918	12260	150	12110	FALSE	Schizophrenia	mental disorders
344	0.110651	0.821901	0.606132	1.03878	0.0763016	12220	103	12117	FALSE	Other paralytic syndromes	neurological
528	0.0891359	0.854138	0.680323	1.02884	0.0769281	12015	158	11857	FALSE	Diseases of the oral soft tissues, excluding lesions specific for gingiva and tongue	digestive
751.2	0.109362	1.21114	0.997889	1.42549	0.079831	12108	106	12002	FALSE	Congenital anomalies of urinary system	congenital anomalies
287.3	0.0579078	0.903638	0.790718	1.01714	0.0801547	11999	385	11614	FALSE	Thrombocytopenia	hematopoietic
338.2	0.0451897	0.924802	0.836682	1.01337	0.0836386	11899	670	11229	FALSE	Chronic pain	neurological
743.11	0.0837628	0.86558	0.702243	1.02976	0.0848203	12119	185	11934	FALSE	Osteoporosis NOS	musculoskeletal
803	0.0716659	1.13136	0.991613	1.27183	0.0850364	12171	246	11925	FALSE	Fracture of upper limb	injuries & poisonings
735	0.0664327	0.891947	0.762404	1.02216	0.0852029	11936	290	11646	FALSE	Acquired foot deformities	musculoskeletal
260.6	0.106912	1.20127	0.992789	1.41082	0.0863062	12126	107	12019	FALSE	Anorexia	endocrine/metabolic
250.42	0.0633701	1.11436	0.990793	1.23857	0.0874946	12070	324	11746	FALSE	Other abnormal glucose	endocrine/metabolic
599	0.0346339	1.06051	0.992972	1.12839	0.0898383	10794	1174	9620	FALSE	Other symptoms/disorders or the urinary system	genitourinary
480.1	0.0847728	0.866076	0.700769	1.03223	0.0898682	12118	175	11943	FALSE	Bacterial pneumonia	respiratory
269	0.0584837	1.10363	0.989584	1.21826	0.0917989	12055	385	11670	FALSE	Proteinuria	endocrine/metabolic
701	0.0588828	0.905805	0.790984	1.02122	0.0929312	11705	367	11338	FALSE	Other hypertrophic and atrophic conditions of skin	dermatologic
443.9	0.0756099	1.1352	0.987764	1.2834	0.0935073	12129	231	11898	FALSE	Peripheral vascular disease, unspecified	circulatory system
539	0.0718517	1.12776	0.987648	1.26859	0.0942611	12246	241	12005	FALSE	Bariatric surgery	digestive
735.2	0.106354	0.837109	0.629719	1.04556	0.0945672	12181	111	12070	FALSE	Acquired toe deformities	musculoskeletal
798.1	0.111353	1.20445	0.987314	1.42271	0.0948036	12209	101	12108	FALSE	Chronic fatigue syndrome	symptoms
371.2	0.0907074	1.16324	0.986359	1.34103	0.0955168	12101	153	11948	FALSE	Conjunctivitis, noninfectious	sense organs
287	0.0567534	0.909761	0.799092	1.021	0.0956359	11971	401	11570	FALSE	Purpura and other hemorrhagic conditions	hematopoietic
371.21	0.0943289	1.17018	0.986238	1.35506	0.0957022	12118	140	11978	FALSE	Allergic conjunctivitis	sense organs
41.12	0.0949225	0.853757	0.668658	1.03981	0.0957808	12223	140	12083	FALSE	Methicillin resistant Staphylococcus aureus	infectious diseases
573.9	0.112211	1.20474	0.985925	1.42467	0.0969313	12192	100	12092	FALSE	Abnormal serum enzyme levels	digestive
367.1	0.0687616	1.1198	0.98571	1.25457	0.0998704	12053	267	11786	FALSE	Myopia	sense organs
598	0.0955403	1.16941	0.983105	1.35667	0.101415	12224	139	12085	FALSE	Abnormal findings on examination of urine	genitourinary
411.3	0.0805979	1.14108	0.983915	1.29905	0.101535	12147	196	11951	FALSE	Angina pectoris	circulatory system
588.2	0.0984477	1.17132	0.979343	1.36427	0.108228	12225	131	12094	FALSE	Secondary hyperparathyroidism (of renal origin)	genitourinary
649	0.0498087	1.08268	0.985551	1.1803	0.110745	11750	560	11190	FALSE	Other conditions or status of the mother complicating pregnancy, childbirth, or the puerperium	pregnancy complications
394.7	0.0900724	0.867945	0.692304	1.04449	0.115865	12066	159	11907	FALSE	Disease of tricuspid valve	circulatory system
728.7	0.102989	0.850752	0.649924	1.05261	0.116547	12171	118	12053	FALSE	Fasciitis	musculoskeletal
297.1	0.0813633	1.13605	0.977394	1.29552	0.116933	12187	188	11999	FALSE	Suicidal ideation	mental disorders
295	0.07139	1.11728	0.97807	1.2572	0.120327	12127	249	11878	FALSE	Schizophrenia and other psychotic disorders	mental disorders
580.3	0.07781	1.12611	0.974385	1.27862	0.126897	12174	210	11964	FALSE	Nephritis and nephropathy without mention of glomerulonephritis	genitourinary
514	0.0577963	1.09094	0.978233	1.20422	0.132091	11903	403	11500	FALSE	Abnormal findings examination of lungs	respiratory
411.4	0.043523	0.936611	0.851741	1.02192	0.132413	11846	810	11036	FALSE	Coronary atherosclerosis	circulatory system
585.33	0.04911	0.928908	0.833143	1.02516	0.133189	12160	577	11583	FALSE	Chronic Kidney Disease, Stage III	genitourinary
573	0.0676592	0.903712	0.771777	1.03632	0.134554	11983	277	11706	FALSE	Other disorders of liver	digestive
694	0.107431	1.17433	0.964838	1.38489	0.134703	12021	106	11915	FALSE	Dyschromia and Vitiligo	dermatologic
196	0.0672848	1.10579	0.974584	1.23767	0.135035	11978	284	11694	FALSE	Radiotherapy	neoplasms
532	0.0449963	0.935109	0.847367	1.0233	0.135947	11826	652	11174	FALSE	Dysphagia	digestive
270.3	0.106593	0.853463	0.645607	1.06239	0.137142	12167	114	12053	FALSE	Disorders of plasma protein metabolism	endocrine/metabolic
481	0.077426	1.12198	0.970997	1.27373	0.137149	11854	210	11644	FALSE	Influenza	respiratory
242	0.0877624	0.877717	0.706581	1.04973	0.137232	12165	165	12000	FALSE	Thyrotoxicosis with or without goiter	endocrine/metabolic
295.3	0.0953705	1.1515	0.965531	1.33843	0.139097	12205	139	12066	FALSE	Psychosis	mental disorders
278	0.0281585	1.04241	0.987503	1.0976	0.140174	10620	1975	8645	FALSE	Overweight, obesity and other hyperalimentation	endocrine/metabolic
271	0.108803	1.17391	0.961744	1.38716	0.14057	12261	107	12154	FALSE	Disorders of carbohydrate transport and metabolism	endocrine/metabolic
327	0.0445942	0.936746	0.849788	1.02415	0.142847	11424	667	10757	FALSE	Sleep disorders	neurological
614	0.0470181	0.933567	0.841882	1.02572	0.143731	11429	618	10811	FALSE	Inflammatory diseases of female pelvic organs	genitourinary
250.4	0.0569728	1.08647	0.975374	1.19814	0.145478	12028	407	11621	FALSE	Abnormal glucose	endocrine/metabolic
626.2	0.0873487	1.13508	0.964748	1.30628	0.146914	12079	167	11912	FALSE	Dysmenorrhea	genitourinary
747.11	0.0861473	0.883049	0.715062	1.0519	0.14881	12226	168	12058	FALSE	Cardiac shunt/ heart septal defect	congenital anomalies
980	0.069153	0.90552	0.770672	1.04106	0.151241	12008	266	11742	FALSE	Encounter for long-term (current) use of antibiotics	infectious diseases
189.11	0.108011	0.860798	0.650176	1.0725	0.165203	12271	108	12163	FALSE	Malignant neoplasm of kidney, except pelvis	neoplasms
338	0.0328317	0.955479	0.891457	1.01983	0.165391	11305	1390	9915	FALSE	Pain	neurological
743	0.0493317	0.934125	0.837929	1.03082	0.167171	11726	560	11166	FALSE	Osteoporosis, osteopenia and pathological fracture	musculoskeletal
297	0.0779159	1.11289	0.960956	1.26561	0.169816	12124	206	11918	FALSE	Suicidal ideation or attempt	mental disorders
610.1	0.107214	0.863276	0.654208	1.07342	0.170286	12130	109	12021	FALSE	Cystic mastopathy	genitourinary
506	0.074401	1.10739	0.962306	1.25321	0.170374	12181	229	11952	FALSE	Empyema and pneumothorax	respiratory
743.9	0.0665054	0.912934	0.783249	1.04328	0.170786	11910	296	11614	FALSE	Osteopenia or other disorder of bone and cartilage	musculoskeletal
313	0.068131	1.09628	0.963426	1.22982	0.177266	12168	292	11876	FALSE	Pervasive developmental disorders	mental disorders
41.4	0.0757569	0.902935	0.755209	1.05142	0.177724	12139	220	11919	FALSE	E. coli	infectious diseases
189.1	0.103652	0.871598	0.669477	1.07476	0.184888	12264	117	12147	FALSE	Cancer of kidney and renal pelvis	neoplasms
275.5	0.0687976	1.09532	0.961169	1.23017	0.185685	11962	272	11690	FALSE	Disorders of calcium/phosphorus metabolism	endocrine/metabolic
327.4	0.058856	0.925084	0.810314	1.04044	0.185809	11838	370	11468	FALSE	Insomnia	neurological
578.2	0.0626862	1.08643	0.96419	1.20929	0.186042	11957	321	11636	FALSE	Blood in stool	digestive
371	0.0615302	1.08466	0.964675	1.20526	0.186585	11851	336	11515	FALSE	Inflammation of the eye	sense organs
227	0.111762	0.863217	0.645281	1.08227	0.188145	12225	102	12123	FALSE	Benign neoplasm of other endocrine glands and related structures	neoplasms
296.22	0.0425237	1.05755	0.974626	1.14089	0.188247	11885	729	11156	FALSE	Major depressive disorder	mental disorders
418	0.0272872	0.965003	0.911793	1.01849	0.191712	10715	2248	8467	FALSE	Nonspecific chest pain	circulatory system
695	0.0590747	0.925837	0.810642	1.04162	0.192098	12015	375	11640	FALSE	Erythematous conditions	dermatologic
803.2	0.09336	1.12932	0.947264	1.3123	0.192707	12238	143	12095	FALSE	Fracture of radius and ulna	injuries & poisonings
809	0.0545172	1.07354	0.967229	1.18039	0.193058	11873	434	11439	FALSE	Fracture of unspecified bones	injuries & poisonings
561	0.0542322	1.07276	0.967004	1.17905	0.195315	11825	439	11386	FALSE	Symptoms involving digestive system	digestive
285.21	0.0579794	1.07795	0.964894	1.19159	0.195433	12112	395	11717	FALSE	Anemia in chronic kidney disease	hematopoietic
560.1	0.0977591	1.13485	0.944216	1.32645	0.195677	12103	134	11969	FALSE	Paralytic ileus	digestive
722	0.0516669	0.935729	0.834978	1.037	0.198536	11826	508	11318	FALSE	Intervertebral disc disorders	musculoskeletal
596	0.0713995	1.09612	0.956893	1.23606	0.198647	12026	250	11776	FALSE	Other disorders of bladder	genitourinary
252.1	0.097089	1.13167	0.94235	1.32197	0.20264	12216	133	12083	FALSE	Hyperparathyroidism	endocrine/metabolic
427.11	0.0953995	1.1287	0.942669	1.31568	0.204431	12203	138	12065	FALSE	Paroxysmal supraventricular tachycardia	circulatory system
442	0.0986791	1.13336	0.940937	1.32677	0.204572	12185	130	12055	FALSE	Other aneurysm	circulatory system
415	0.0491489	0.939562	0.843722	1.03589	0.204652	11967	558	11409	FALSE	Pulmonary heart disease	circulatory system
743.1	0.070641	0.914706	0.776956	1.05316	0.206932	12059	261	11798	FALSE	Osteoporosis	musculoskeletal
588	0.0572888	1.07486	0.963149	1.18715	0.207615	12111	405	11706	FALSE	Disorders resulting from impaired renal function	genitourinary
741.4	0.0749092	0.909996	0.763923	1.05682	0.20801	11886	227	11659	FALSE	Joint effusions	musculoskeletal
149	0.111208	0.869448	0.652593	1.08742	0.2084	12279	103	12176	FALSE	Cancer of larynx, pharynx, nasal cavities	neoplasms
199	0.0685938	1.08943	0.955675	1.22388	0.211754	11972	270	11702	FALSE	Neoplasm of uncertain behavior	neoplasms
763	0.0668413	0.920162	0.789821	1.05117	0.213196	12110	285	11825	FALSE	Thoracic or lumbosacral neuritis or radiculitis, unspecified	symptoms
286.7	0.0674912	0.919617	0.78801	1.0519	0.21438	11843	283	11560	FALSE	Other and unspecified coagulation defects	hematopoietic
420	0.0722113	0.914599	0.773787	1.05613	0.216376	12050	249	11801	FALSE	Carditis	circulatory system
740.2	0.0706071	0.917078	0.779394	1.05547	0.220207	12160	271	11889	FALSE	Osteoarthrosis, generalized	musculoskeletal
350	0.0447553	0.946809	0.859536	1.03453	0.221987	11790	663	11127	FALSE	Abnormal movement	neurological
240	0.113553	0.87054	0.649111	1.0931	0.22211	12139	100	12039	FALSE	Simple and unspecified goiter	endocrine/metabolic
579	0.0561696	1.07088	0.961344	1.18097	0.222808	11380	411	10969	FALSE	Other symptoms involving abdomen and pelvis	digestive
716	0.0758724	0.912015	0.764063	1.06072	0.224798	11799	224	11575	FALSE	Other arthropathies	musculoskeletal
350.2	0.0571761	0.933009	0.821515	1.04507	0.225223	12049	399	11650	FALSE	Abnormality of gait	neurological
411.8	0.0741426	0.914226	0.769648	1.05955	0.226458	12026	240	11786	FALSE	Other chronic ischemic heart disease, unspecified	circulatory system
513.3	0.10607	0.879691	0.672855	1.08759	0.22686	12109	111	11998	FALSE	Hypoventilation	respiratory
79	0.0470467	1.058	0.966262	1.15021	0.230741	11268	628	10640	FALSE	Viral infection	infectious diseases
537	0.0999447	0.887998	0.693106	1.08389	0.234632	11997	125	11872	FALSE	Other disorders of stomach and duodenum	digestive
296.1	0.0641935	0.927016	0.801839	1.05283	0.237775	12124	304	11820	FALSE	Bipolar	mental disorders
612.2	0.099712	1.12482	0.93038	1.32025	0.238155	12218	127	12091	FALSE	Hypertrophy of breast (Gynecomastia)	genitourinary
362.2	0.103383	0.885223	0.683627	1.08785	0.23829	12219	116	12103	FALSE	Degeneration of macula and posterior pole of retina	sense organs
599.2	0.0727213	1.0894	0.947592	1.23193	0.239018	12014	238	11776	FALSE	Retention of urine	genitourinary
626.11	0.0879548	1.10899	0.937475	1.28138	0.239541	12014	165	11849	FALSE	Absent or infrequent menstruation	genitourinary
427.22	0.0960032	1.11875	0.931541	1.30691	0.24248	12242	138	12104	FALSE	Atrial flutter	circulatory system
433.3	0.0640721	0.928094	0.803153	1.05367	0.244154	11935	323	11612	FALSE	Cerebral ischemia	circulatory system
185	0.0743453	1.09039	0.945416	1.23611	0.244443	12246	270	11976	FALSE	Cancer of prostate	neoplasms
250.25	0.109056	1.13461	0.921954	1.34836	0.246845	12233	106	12127	FALSE	Diabetes type 2 with peripheral circulatory disorders	endocrine/metabolic
575	0.08838	0.903	0.730659	1.07622	0.248305	12003	161	11842	FALSE	Other biliary tract disease	digestive
521.1	0.0669295	1.07978	0.949268	1.21096	0.251447	12000	281	11719	FALSE	Dental caries	digestive
365.11	0.0966233	1.11697	0.928554	1.30635	0.252272	12268	138	12130	FALSE	Primary open angle glaucoma	sense organs
797	0.0809272	0.911552	0.753744	1.07017	0.252489	12110	197	11913	FALSE	Shock	symptoms
78	0.0895487	1.10749	0.93287	1.28301	0.254237	12105	159	11946	FALSE	Viral warts & HPV	infectious diseases
681.5	0.0746994	1.08825	0.942583	1.23466	0.257586	12032	227	11805	FALSE	Cellulitis and abscess of leg, except foot	dermatologic
293.1	0.0699923	0.924257	0.787772	1.06144	0.260447	11856	261	11595	FALSE	Swelling, mass, or lump in head and neck [Space-occupying lesion, intracranial NOS]	mental disorders
357	0.0784309	0.915655	0.762715	1.06938	0.261236	12099	209	11890	FALSE	Inflammatory and toxic neuropathy	neurological
716.9	0.0787908	0.915511	0.761869	1.06994	0.262568	11898	206	11692	FALSE	Arthropathy NOS	musculoskeletal
507	0.0411939	0.954926	0.874597	1.03567	0.262873	11796	799	10997	FALSE	Pleurisy; pleural effusion	respiratory
585.32	0.0435828	1.04978	0.964793	1.1352	0.264999	12142	734	11408	FALSE	End stage renal disease	genitourinary
180.3	0.0839532	0.910762	0.747053	1.07531	0.265535	12171	183	11988	FALSE	Cervical intraepithelial neoplasia [CIN] [Cervical dysplasia]	neoplasms
275.51	0.112235	1.13251	0.913651	1.35249	0.267559	12086	100	11986	FALSE	Hypocalcemia	endocrine/metabolic
521	0.0665756	1.07589	0.946064	1.20637	0.27191	11993	284	11709	FALSE	Diseases of hard tissues of teeth	digestive
612	0.0943157	1.10885	0.924939	1.29371	0.273274	12184	142	12042	FALSE	Breast conditions, congenital or relating to hormones	genitourinary
605	0.0682053	1.07758	0.944579	1.21126	0.273309	12136	307	11829	FALSE	Erectile dysfunction [ED]	genitourinary
264.2	0.0945908	0.902192	0.71774	1.08759	0.276534	12221	158	12063	FALSE	Failure to thrive (childhood)	endocrine/metabolic
656	0.0878413	1.09995	0.928656	1.27212	0.278154	12112	206	11906	FALSE	Other perinatal conditions of fetus or newborn	pregnancy complications
761	0.0449399	0.952623	0.864991	1.04071	0.280136	11636	669	10967	FALSE	Cervicalgia	symptoms
427.1	0.0643505	1.07197	0.946487	1.1981	0.280144	12131	312	11819	FALSE	Paroxysmal tachycardia, unspecified	circulatory system
726.1	0.0638112	0.934094	0.809662	1.05916	0.285321	11964	320	11644	FALSE	Enthesopathy	musculoskeletal
707.2	0.092036	1.10247	0.922998	1.28286	0.289179	12214	151	12063	FALSE	Chronic ulcer of leg or foot	dermatologic
687.4	0.0534672	1.05806	0.953794	1.16285	0.291215	11686	449	11237	FALSE	Disturbance of skin sensation	dermatologic
276.14	0.0384423	0.960349	0.885387	1.0357	0.292599	11692	948	10744	FALSE	Hypopotassemia	endocrine/metabolic
433.31	0.0662458	0.932958	0.803779	1.0628	0.294853	11993	301	11692	FALSE	Transient cerebral ischemia	circulatory system
727	0.0550429	1.05927	0.951939	1.16716	0.295493	11874	428	11446	FALSE	Other disorders of synovium, tendon, and bursa	musculoskeletal
284.1	0.0975358	1.10721	0.917017	1.29838	0.296401	12254	133	12121	FALSE	Pancytopenia	hematopoietic
420.2	0.0796925	0.920196	0.764795	1.07639	0.29666	12115	203	11912	FALSE	Pericarditis	circulatory system
345.11	0.0902699	1.09849	0.922465	1.27542	0.298045	12220	156	12064	FALSE	Generalized convulsive epilepsy	neurological
772.3	0.0493321	0.949977	0.85378	1.04667	0.298227	11971	535	11436	FALSE	Muscle weakness	symptoms
428	0.0390428	0.960268	0.884134	1.03679	0.299071	11921	939	10982	FALSE	Congestive heart failure; nonhypertensive	circulatory system
580	0.063662	1.06831	0.944171	1.19309	0.299284	12058	320	11738	FALSE	Nephritis; nephrosis; renal sclerosis	genitourinary
264.9	0.0994345	1.1086	0.914703	1.30349	0.29981	12216	135	12081	FALSE	Lack of normal physiological development, unspecified	endocrine/metabolic
503	0.0637174	0.936291	0.812042	1.06118	0.301538	12042	317	11725	FALSE	Pulmonary congestion and hypostasis	respiratory
619	0.0544519	1.05749	0.951308	1.16421	0.304636	11524	443	11081	FALSE	Noninflammatory female genital disorders	genitourinary
509.8	0.0897	1.09617	0.921251	1.27198	0.306016	12151	156	11995	FALSE	Dependence on respirator [Ventilator] or supplemental oxygen	respiratory
686	0.0787069	1.08372	0.930246	1.23799	0.306989	11878	205	11673	FALSE	Other local infections of skin and subcutaneous tissue	dermatologic
189	0.0847274	0.917595	0.752377	1.08366	0.310103	12232	178	12054	FALSE	Cancer of urinary organs (incl. kidney and bladder)	neoplasms
253	0.109074	1.11501	0.902315	1.3288	0.318249	12231	103	12128	FALSE	Disorders of the pituitary gland and its hypothalamic control	endocrine/metabolic
276.13	0.0445419	1.0454	0.958542	1.1327	0.318868	11930	687	11243	FALSE	Hyperpotassemia	endocrine/metabolic
513.4	0.093369	0.911196	0.729126	1.0942	0.319241	11976	147	11829	FALSE	Hyperventilation	respiratory
411	0.0396963	0.961241	0.883834	1.03905	0.319346	11671	1002	10669	FALSE	Ischemic Heart Disease	circulatory system
304	0.0588612	1.05956	0.944785	1.17493	0.325632	11878	368	11510	FALSE	Adjustment reaction	mental disorders
470	0.078109	1.07968	0.927363	1.23277	0.326369	12132	204	11928	FALSE	Septal Deviations/Turbinate Hypertrophy	respiratory
279.1	0.0799877	0.92454	0.768565	1.08132	0.326651	11858	198	11660	FALSE	Immunity deficiency	endocrine/metabolic
260.2	0.0788185	0.925721	0.772025	1.08021	0.327461	12185	203	11982	FALSE	severe protein-calorie malnutrition	endocrine/metabolic
381	0.049959	1.04992	0.952502	1.14784	0.3295	11608	531	11077	FALSE	Otitis media and Eustachian tube disorders	sense organs
949	0.103797	1.10629	0.903882	1.30973	0.330483	12018	115	11903	FALSE	Allergies, other	injuries & poisonings
350.1	0.0766601	0.928139	0.778651	1.07839	0.330659	12055	216	11839	FALSE	Abnormal involuntary movements	neurological
977	0.0772801	1.07776	0.927065	1.22923	0.332537	11897	215	11682	FALSE	Personal history of allergy to medicinal agents	injuries & poisonings
316	0.0503666	1.05	0.951786	1.14872	0.332684	11867	514	11353	FALSE	Substance addiction and disorders	mental disorders
531	0.0976204	0.90977	0.71941	1.10111	0.332701	11957	132	11825	FALSE	Peptic ulcer (excl. esophageal)	digestive
512.8	0.0306437	1.03002	0.970261	1.09008	0.334496	10845	1534	9311	FALSE	Cough	respiratory
274.11	0.0903534	0.916503	0.740314	1.0936	0.334554	12191	159	12032	FALSE	Gouty arthropathy	endocrine/metabolic
701.6	0.109582	0.899798	0.686113	1.11458	0.335285	12171	103	12068	FALSE	Acquired acanthosis nigricans	dermatologic
414	0.0635925	1.06309	0.939087	1.18773	0.336002	11714	325	11389	FALSE	Other forms of chronic heart disease	circulatory system
427.7	0.0401379	0.962163	0.883894	1.04083	0.33657	11422	832	10590	FALSE	Tachycardia NOS	circulatory system
300	0.03555	0.966504	0.897182	1.03618	0.337885	11436	1079	10357	FALSE	Anxiety disorders	mental disorders
585.2	0.0726939	1.07214	0.930383	1.21462	0.337979	12146	243	11903	FALSE	Renal failure NOS	genitourinary
252	0.0930842	1.09309	0.911574	1.27553	0.338972	12201	145	12056	FALSE	Disorders of parathyroid gland	endocrine/metabolic
800.3	0.103186	0.906541	0.705329	1.10879	0.341658	12229	119	12110	FALSE	Fracture of tibia and fibula	injuries & poisonings
722.6	0.057507	0.946846	0.834708	1.05956	0.342229	11895	402	11493	FALSE	Degeneration of intervertebral disc	musculoskeletal
261.4	0.034306	0.967946	0.901049	1.03519	0.342279	11763	1210	10553	FALSE	Vitamin D deficiency	endocrine/metabolic
560.4	0.0886398	0.919554	0.746707	1.09329	0.344075	12150	159	11991	FALSE	Other intestinal obstruction	digestive
550.4	0.0941312	1.0927	0.909147	1.2772	0.346287	12166	144	12022	FALSE	Umbilical hernia	digestive
594.1	0.0806629	1.07889	0.921602	1.23699	0.346493	12113	194	11919	FALSE	Calculus of kidney	genitourinary
681	0.0411475	1.0394	0.95916	1.12005	0.347679	11346	787	10559	FALSE	Superficial cellulitis and abscess	dermatologic
411.1	0.0823768	1.08022	0.919581	1.24167	0.348923	12159	190	11969	FALSE	Unstable angina (intermediate coronary syndrome)	circulatory system
81	0.0827163	0.925609	0.764313	1.08773	0.350018	12149	187	11962	FALSE	Infection/inflammation of internal prosthetic device; implant; and graft	infectious diseases
416	0.0408309	0.962599	0.882979	1.04263	0.350525	11538	828	10710	FALSE	Cardiomegaly	circulatory system
350.3	0.0821074	0.926214	0.766105	1.08714	0.350545	12175	186	11989	FALSE	Lack of coordination	neurological
642.1	0.0921845	0.91774	0.73798	1.09842	0.351757	12205	150	12055	FALSE	Preeclampsia and eclampsia	pregnancy complications
681.2	0.109321	0.903333	0.690156	1.1176	0.352392	12181	103	12078	FALSE	Cellulitis and abscess of face/neck	dermatologic
634	0.0851578	0.924506	0.758449	1.09142	0.356653	12154	178	11976	FALSE	Miscarriage; stillbirth	pregnancy complications
509.2	0.0736131	1.06898	0.925435	1.21326	0.364852	12115	233	11882	FALSE	Respiratory insufficiency	respiratory
339	0.0517952	0.954197	0.853196	1.05572	0.365356	11834	488	11346	FALSE	Other headache syndromes	neurological
599.9	0.0831104	1.07746	0.915392	1.24035	0.369375	12073	183	11890	FALSE	Other abnormality of urination	genitourinary
256	0.0951093	1.08863	0.903166	1.27504	0.371934	12224	138	12086	FALSE	Ovarian dysfunction	endocrine/metabolic
636.2	0.105846	0.910509	0.70411	1.11797	0.375761	12205	115	12090	FALSE	Early onset of delivery	pregnancy complications
425	0.0571095	0.950715	0.839351	1.06265	0.376162	12117	406	11711	FALSE	Cardiomyopathy	circulatory system
433.21	0.0658214	1.05935	0.930996	1.18836	0.381078	12141	297	11844	FALSE	Cerebral artery occlusion, with cerebral infarction	circulatory system
580.31	0.0940007	1.08523	0.90193	1.26947	0.384225	12242	143	12099	FALSE	Nephritis and nephropathy in diseases classified elsewhere	genitourinary
365.1	0.0676123	1.06044	0.9286	1.19296	0.385389	12187	286	11901	FALSE	Open-angle glaucoma	sense organs
737.3	0.100734	1.09086	0.894425	1.28829	0.387979	12187	122	12065	FALSE	Kyphoscoliosis and scoliosis	musculoskeletal
348.9	0.0768425	0.93586	0.786017	1.08647	0.38832	11904	214	11690	FALSE	Other conditions of brain, NOS	neurological
180	0.0794298	0.93378	0.778892	1.08946	0.388371	12146	205	11941	FALSE	Cervical cancer and dysplasia	neoplasms
805	0.094756	0.921614	0.73684	1.10734	0.388986	12218	142	12076	FALSE	Fracture of vertebral column without mention of spinal cord injury	injuries & poisonings
578.9	0.0773326	1.06866	0.91786	1.22023	0.390516	12129	213	11916	FALSE	Hemorrhage of gastrointestinal tract	digestive
721	0.0584268	0.951186	0.837254	1.0657	0.391695	11757	391	11366	FALSE	Spondylosis and allied disorders	musculoskeletal
198.4	0.0881277	1.0776	0.905749	1.25033	0.396425	12266	163	12103	FALSE	Secondary malignant neoplasm of liver	neoplasms
588.1	0.063475	1.05507	0.931289	1.17948	0.398405	12180	327	11853	FALSE	Renal osteodystrophy	genitourinary
38	0.0428445	0.964923	0.881376	1.0489	0.404617	12077	732	11345	FALSE	Septicemia	infectious diseases
427.9	0.0504897	0.958957	0.860502	1.05792	0.406513	11840	514	11326	FALSE	Palpitations	circulatory system
465	0.0307824	1.02583	0.965806	1.08616	0.407386	10662	1649	9013	FALSE	Acute upper respiratory infections of multiple or unspecified sites	respiratory
741.2	0.075564	0.939421	0.792071	1.08753	0.408235	12181	221	11960	FALSE	Stiffness of joint	musculoskeletal
198.2	0.0863164	0.931484	0.763167	1.10066	0.410918	12230	169	12061	FALSE	Secondary malignancy of respiratory organs	neoplasms
772.2	0.0720223	1.06093	0.920491	1.2021	0.411491	12054	242	11812	FALSE	Spasm of muscle	symptoms
315	0.0646947	0.94858	0.822425	1.07538	0.414513	12079	311	11768	FALSE	Develomental delays and disorders	mental disorders
433	0.046336	0.962948	0.872593	1.05377	0.415173	11709	644	11065	FALSE	Cerebrovascular disease	circulatory system
348	0.0559611	0.955447	0.846322	1.06513	0.415398	12059	412	11647	FALSE	Other conditions of brain	neurological
585.34	0.0660068	1.05493	0.926216	1.1843	0.417869	12208	302	11906	FALSE	Chronic Kidney Disease, Stage IV	genitourinary
960.2	0.0930062	1.07808	0.896722	1.26038	0.418865	12059	147	11912	FALSE	Allergy/adverse effect of penicillin	injuries & poisonings
704	0.0785265	0.938684	0.785557	1.0926	0.420358	11972	206	11766	FALSE	Diseases of hair and hair follicles	dermatologic
276.41	0.0445189	1.03651	0.949695	1.12376	0.420578	11887	681	11206	FALSE	Acidosis	endocrine/metabolic
276	0.026325	0.979114	0.92778	1.03071	0.422672	10860	2385	8475	FALSE	Disorders of fluid, electrolyte, and acid-base balance	endocrine/metabolic
512.2	0.0749106	0.941745	0.795669	1.08857	0.422997	11784	230	11554	FALSE	Painful respiration	respiratory
930	0.0938662	1.07804	0.895003	1.26202	0.423382	12087	141	11946	FALSE	Allergic reaction to food	injuries & poisonings
415.1	0.0780116	0.939486	0.787363	1.09239	0.42361	12177	211	11966	FALSE	Acute pulmonary heart disease	circulatory system
455	0.0880544	0.932407	0.760701	1.10499	0.42673	11741	164	11577	FALSE	Hemorrhoids	circulatory system
153.3	0.0882792	1.07235	0.900206	1.24538	0.428788	12246	162	12084	FALSE	Malignant neoplasm of rectum, rectosigmoid junction, and anus	neoplasms
331.1	0.108455	0.917909	0.706422	1.13048	0.429647	12272	107	12165	FALSE	Hydrocephalus	neurological
590	0.0804758	0.938791	0.781863	1.09652	0.432535	12122	194	11928	FALSE	Pyelonephritis	genitourinary
519.9	0.071358	1.05727	0.91812	1.19713	0.435154	11694	248	11446	FALSE	Symptoms involving respiratory system and other chest symptoms	respiratory
401.21	0.0481699	0.963155	0.869223	1.05757	0.435773	11481	597	10884	FALSE	Hypertensive heart disease	circulatory system
681.7	0.0766498	1.0612	0.911729	1.21143	0.438397	12038	215	11823	FALSE	Cellulitis and abscess of trunk	dermatologic
509.1	0.0448175	1.03531	0.947914	1.12315	0.438792	12043	657	11386	FALSE	Respiratory failure	respiratory
428.2	0.0634624	0.952213	0.828461	1.0766	0.440359	12118	325	11793	FALSE	Heart failure NOS	circulatory system
270	0.0971227	0.928128	0.738738	1.11849	0.442512	12137	136	12001	FALSE	Disorders of protein plasma/amino-acid transport and metabolism	endocrine/metabolic
710.1	0.0885837	1.06973	0.896992	1.24335	0.446693	12220	162	12058	FALSE	Osteomyelitis	musculoskeletal
569	0.0544738	0.959458	0.853234	1.06623	0.447401	11783	427	11356	FALSE	Other disorders of intestine	digestive
300.11	0.0940385	1.07392	0.89055	1.25824	0.448203	12197	140	12057	FALSE	Generalized anxiety disorder	mental disorders
710.19	0.0942591	1.07404	0.890238	1.25879	0.448564	12255	143	12112	FALSE	Unspecified osteomyelitis	musculoskeletal
396	0.0656654	0.951555	0.823508	1.08026	0.449517	11891	295	11596	FALSE	Abnormal heart sounds	circulatory system
70.3	0.0682613	0.949743	0.816634	1.08354	0.450018	12247	279	11968	FALSE	Viral hepatitis C	infectious diseases
655	0.0441506	1.03372	0.947626	1.12026	0.452559	11883	756	11127	FALSE	Known or suspected fetal abnormality affecting management of mother	pregnancy complications
737	0.0941513	1.07314	0.889546	1.25768	0.453404	12155	140	12015	FALSE	Curvature of spine	musculoskeletal
401.22	0.0391687	1.02976	0.953377	1.10653	0.454091	11961	963	10998	FALSE	Hypertensive chronic kidney disease	circulatory system
473	0.0709044	0.948474	0.81021	1.08745	0.455613	12121	249	11872	FALSE	Diseases of the larynx and vocal cords	respiratory
457	0.074752	1.05733	0.911563	1.20384	0.455818	11941	233	11708	FALSE	Encounter for long-term (current) use of anticoagulants, antithrombotics, aspirin	circulatory system
274.1	0.0592886	1.04517	0.929562	1.16138	0.456129	12132	389	11743	FALSE	Gout	endocrine/metabolic
594	0.0749559	1.05699	0.910826	1.2039	0.459641	12021	225	11796	FALSE	Urinary calculus	genitourinary
275.3	0.081923	1.06212	0.902373	1.22269	0.461924	12114	192	11922	FALSE	Disorders of magnesium metabolism	endocrine/metabolic
457.3	0.0802317	1.06079	0.904337	1.21804	0.462018	12021	200	11821	FALSE	Encounter for long-term (current) use of aspirin	circulatory system
721.1	0.0614336	0.955897	0.836101	1.07631	0.46282	11770	349	11421	FALSE	Spondylosis without myelopathy	musculoskeletal
695.4	0.0710682	0.94916	0.810577	1.08845	0.462827	12251	257	11994	FALSE	Lupus (localized and systemic)	dermatologic
195	0.0630716	1.04699	0.924003	1.17061	0.466561	12120	322	11798	FALSE	Cancer, suspected or other	neoplasms
509.3	0.0799422	0.943865	0.787978	1.10055	0.469883	12130	202	11928	FALSE	Pulmonary insufficiency or respiratory failure following trauma and surgery	respiratory
427.12	0.081337	1.0605	0.901892	1.21992	0.470189	12190	194	11996	FALSE	Paroxysmal ventricular tachycardia	circulatory system
625	0.065971	1.04878	0.920135	1.17808	0.470338	11732	307	11425	FALSE	Pain and other symptoms associated with female genital organs	genitourinary
599.3	0.0485709	1.03556	0.940845	1.13076	0.471911	11452	558	10894	FALSE	Dysuria	genitourinary
362.3	0.110635	0.923723	0.707984	1.14057	0.473279	12198	103	12095	FALSE	Other nondiabetic retinopathy	sense organs
916	0.0807568	1.05931	0.901834	1.21759	0.475553	11325	193	11132	FALSE	Contusion	injuries & poisonings
475	0.0629795	1.04566	0.922854	1.1691	0.478331	11897	320	11577	FALSE	Chronic sinusitis	respiratory
614.5	0.0524248	0.963641	0.861413	1.06639	0.479903	11542	484	11058	FALSE	Inflammatory disease of cervix, vagina, and vulva	genitourinary
433.2	0.0647497	1.04669	0.920429	1.1736	0.480952	12116	306	11810	FALSE	Occlusion of cerebral arteries	circulatory system
333	0.103271	1.07523	0.873855	1.27764	0.482433	12183	117	12066	FALSE	Extrapyramidal disease and abnormal movement disorders	neurological
342	0.111877	0.924465	0.706304	1.14374	0.482668	12183	101	12082	FALSE	Hemiplegia	neurological
282.5	0.0644438	0.955971	0.830305	1.08228	0.484727	12164	317	11847	FALSE	Sickle cell anemia	hematopoietic
764	0.0747631	1.05354	0.907752	1.20008	0.485418	12118	227	11891	FALSE	Sciatica	symptoms
572	0.0677117	0.953968	0.82193	1.08668	0.486451	11887	278	11609	FALSE	Ascites (non malignant)	digestive
345.1	0.0637708	1.04537	0.921017	1.17036	0.486559	12185	313	11872	FALSE	Epilepsy	neurological
574.1	0.0697668	1.04955	0.9135	1.18629	0.488234	12080	261	11819	FALSE	Cholelithiasis	digestive
428.1	0.0431316	0.970621	0.886515	1.05516	0.489345	12001	752	11249	FALSE	Congestive heart failure (CHF) NOS	circulatory system
378	0.104882	1.07512	0.870601	1.28069	0.489809	12200	112	12088	FALSE	Strabismus and other disorders of binocular eye movements	sense organs
726	0.0467342	0.968243	0.877111	1.05984	0.489847	11778	623	11155	FALSE	Peripheral enthesopathies and allied syndromes	musculoskeletal
401.1	0.0259331	0.982262	0.931693	1.03309	0.490122	11299	4244	7055	FALSE	Essential hypertension	circulatory system
592.11	0.108092	1.07689	0.86611	1.28875	0.49315	12182	106	12076	FALSE	Acute cystitis	genitourinary
714.1	0.0760856	1.0535	0.905133	1.20263	0.493349	12207	224	11983	FALSE	Rheumatoid arthritis	musculoskeletal
798	0.0261473	1.01794	0.96695	1.06919	0.496544	10455	2434	8021	FALSE	Malaise and fatigue	symptoms
415.2	0.0589602	0.960738	0.845766	1.0763	0.496931	12081	380	11701	FALSE	Chronic pulmonary heart disease	circulatory system
740.11	0.0471766	0.968757	0.876763	1.06122	0.501059	11909	646	11263	FALSE	Osteoarthrosis, localized, primary	musculoskeletal
850	0.0911242	0.940775	0.763083	1.11938	0.502871	12044	153	11891	FALSE	Hemorrhage or hematoma complicating a procedure	injuries & poisonings
496.2	0.100396	0.935046	0.739272	1.13182	0.503529	12193	126	12067	FALSE	Chronic bronchitis	respiratory
636.1	0.0787823	1.05402	0.900394	1.20843	0.504262	12086	210	11876	FALSE	Threatened premature labor	pregnancy complications
280	0.0408681	0.973126	0.893433	1.05323	0.505038	11630	819	10811	FALSE	Iron deficiency anemias	hematopoietic
280.1	0.0434372	0.971534	0.886831	1.05667	0.506148	11757	714	11043	FALSE	Iron deficiency anemias, unspecified or not due to blood loss	hematopoietic
429	0.0853791	1.05824	0.891755	1.22559	0.507292	11773	175	11598	FALSE	Ill-defined descriptions and complications of heart disease	circulatory system
653	0.0778145	1.05285	0.901117	1.20537	0.508035	12057	215	11842	FALSE	Problems associated with amniotic cavity and membranes	pregnancy complications
710	0.07785	1.05274	0.900931	1.20532	0.509141	11997	209	11788	FALSE	Osteomyelitis, periostitis, and other infections involving bone	musculoskeletal
783	0.0300409	0.980382	0.921802	1.03926	0.509558	11028	1688	9340	FALSE	Fever of unknown origin	symptoms
317.1	0.0795381	1.0535	0.898398	1.20939	0.512326	12099	203	11896	FALSE	Alcoholism	mental disorders
197	0.0412693	1.02731	0.946834	1.1082	0.513852	11915	811	11104	FALSE	Chemotherapy	neoplasms
291	0.0622199	0.960292	0.838964	1.08224	0.51492	11911	336	11575	FALSE	Other specified nonpsychotic and/or transient mental disorders	mental disorders
256.4	0.0976415	1.06553	0.875131	1.25691	0.515644	12246	131	12115	FALSE	Polycystic ovaries	endocrine/metabolic
255	0.082102	0.948095	0.787996	1.10901	0.516207	12119	188	11931	FALSE	Disorders of adrenal glands	endocrine/metabolic
600	0.0806918	1.05336	0.896009	1.21151	0.519431	12126	228	11898	FALSE	Hyperplasia of prostate	genitourinary
275.53	0.0838765	1.05528	0.891723	1.21968	0.521187	12151	182	11969	FALSE	Disorders of phosphorus metabolism	endocrine/metabolic
312	0.085442	1.05559	0.888974	1.22305	0.526651	12145	177	11968	FALSE	Conduct disorders	mental disorders
512.7	0.0290569	0.981867	0.925206	1.03882	0.528833	11085	1864	9221	FALSE	Shortness of breath	respiratory
830	0.0758789	0.953349	0.805386	1.10207	0.528952	12081	219	11862	FALSE	Dislocation	injuries & poisonings
614.52	0.0556877	0.965639	0.857048	1.07479	0.530078	11678	425	11253	FALSE	Vaginitis and vulvovaginitis	genitourinary
313.1	0.0753354	1.04815	0.901242	1.1958	0.532506	12212	233	11979	FALSE	Attention deficit hyperactivity disorder	mental disorders
327.3	0.0384395	1.02408	0.949122	1.09942	0.535927	11852	918	10934	FALSE	Sleep apnea	neurological
707.1	0.102149	0.939226	0.740035	1.13944	0.539344	12165	122	12043	FALSE	Decubitus ulcer	dermatologic
389.1	0.0849383	0.949262	0.783632	1.11574	0.539852	12147	173	11974	FALSE	Sensorineural hearing loss	sense organs
198	0.0496576	1.0309	0.93407	1.12823	0.539945	12163	551	11612	FALSE	Secondary malignant neoplasm	neoplasms
565	0.0727114	0.956803	0.815016	1.09932	0.543654	11936	241	11695	FALSE	Anal and rectal conditions	digestive
395.2	0.0794214	1.04904	0.894165	1.2047	0.546664	12083	200	11883	FALSE	Nonrheumatic aortic valve disorders	circulatory system
415.11	0.0816759	0.951998	0.792731	1.11208	0.546987	12218	192	12026	FALSE	Pulmonary embolism and infarction, acute	circulatory system
452.2	0.0685904	0.959532	0.82578	1.09397	0.546995	12152	274	11878	FALSE	Deep vein thrombosis [DVT]	circulatory system
509	0.037483	1.02268	0.949588	1.09615	0.549627	11934	978	10956	FALSE	Respiratory failure, insufficiency, arrest	respiratory
285.22	0.075516	0.95589	0.808634	1.1039	0.550246	12210	224	11986	FALSE	Anemia in neoplastic disease	hematopoietic
296	0.0312843	0.981541	0.920537	1.04286	0.551475	11524	1445	10079	FALSE	Mood disorders	mental disorders
474.2	0.0727655	0.958016	0.816124	1.10064	0.555571	12154	241	11913	FALSE	Chronic tonsillitis and adenoiditis	respiratory
110	0.0507088	1.03031	0.931429	1.1297	0.555949	11724	511	11213	FALSE	Dermatophytosis / Dermatomycosis	infectious diseases
296.2	0.0342958	1.02031	0.953437	1.08753	0.557619	11583	1175	10408	FALSE	Depression	mental disorders
365	0.0563625	1.03339	0.92348	1.14386	0.560109	12106	423	11683	FALSE	Glaucoma	sense organs
274	0.0585727	1.03451	0.920295	1.14931	0.562402	12110	400	11710	FALSE	Gout and other crystal arthropathies	endocrine/metabolic
619.4	0.0729292	1.04302	0.900804	1.18596	0.563601	12066	239	11827	FALSE	Noninflammatory disorders of vagina	genitourinary
568	0.097613	0.945251	0.754906	1.13657	0.564066	12025	132	11893	FALSE	Other disorders of peritoneum	digestive
276.4	0.0435089	1.02541	0.940571	1.11069	0.564083	11852	714	11138	FALSE	Acid-base balance disorder	endocrine/metabolic
369.5	0.0857983	0.951807	0.7845	1.11997	0.564825	11776	173	11603	FALSE	Conjunctivitis, infectious	sense organs
348.2	0.0902262	0.949489	0.773548	1.12633	0.565653	12197	158	12039	FALSE	Cerebral edema and compression of brain	neurological
706.2	0.102213	1.06017	0.860858	1.26051	0.567537	12156	120	12036	FALSE	Sebaceous cyst	dermatologic
278.4	0.0581233	1.03366	0.920315	1.14758	0.569009	11929	376	11553	FALSE	Abnormal weight gain	endocrine/metabolic
288.1	0.0639063	1.03697	0.912358	1.16223	0.569939	12050	315	11735	FALSE	Decreased white blood cell count	hematopoietic
695.42	0.0727088	0.959764	0.817982	1.10227	0.572197	12256	245	12011	FALSE	Systemic lupus erythematosus	dermatologic
340	0.0541335	0.970212	0.864652	1.07631	0.576418	11834	438	11396	FALSE	Migraine	neurological
610	0.0930991	0.949337	0.767794	1.13181	0.576534	12063	143	11920	FALSE	Benign mammary dysplasias	genitourinary
428.3	0.0540893	0.970297	0.864823	1.07631	0.577214	12178	455	11723	FALSE	Heart failure with reduced EF [Systolic or combined heart failure]	circulatory system
592.1	0.0827608	1.04709	0.885704	1.2093	0.578228	12066	184	11882	FALSE	Cystitis	genitourinary
356	0.0877415	0.952476	0.78138	1.12445	0.578946	12015	165	11850	FALSE	Hereditary and idiopathic peripheral neuropathy	neurological
613.5	0.0996549	1.05661	0.862283	1.25193	0.580562	12128	126	12002	FALSE	Mastodynia	genitourinary
110.11	0.0624662	1.03483	0.913022	1.15726	0.583623	12159	340	11819	FALSE	Dermatophytosis of nail	infectious diseases
429.1	0.104432	0.944692	0.741049	1.14938	0.585882	12236	116	12120	FALSE	Heart transplant/surgery	circulatory system
348.8	0.0728189	0.961106	0.819109	1.10383	0.585902	12137	238	11899	FALSE	Encephalopathy, not elsewhere classified	neurological
477	0.09545	1.05284	0.866709	1.23992	0.589596	12088	138	11950	FALSE	Epistaxis or throat hemorrhage	respiratory
280.2	0.0753643	0.960284	0.813324	1.108	0.590757	12058	224	11834	FALSE	Iron deficiency anemia secondary to blood loss (chronic)	hematopoietic
960	0.0780647	1.04257	0.89034	1.19557	0.593356	11813	207	11606	FALSE	Poisoning by antibiotics	injuries & poisonings
70	0.0613716	0.967774	0.848099	1.08806	0.593515	12208	350	11858	FALSE	Viral hepatitis	infectious diseases
801	0.0746489	1.04055	0.894983	1.18686	0.594403	12095	227	11868	FALSE	Fracture of ankle and foot	injuries & poisonings
782.3	0.0393653	0.97933	0.902567	1.05649	0.595706	11489	917	10572	FALSE	Edema	symptoms
250	0.0299466	1.01591	0.95751	1.0746	0.598214	11684	1883	9801	FALSE	Diabetes mellitus	endocrine/metabolic
742	0.104296	1.05585	0.852472	1.26027	0.602323	12142	115	12027	FALSE	Derangement of joint, non-traumatic	musculoskeletal
705	0.112975	1.06058	0.840281	1.28201	0.602622	12195	101	12094	FALSE	Disorders of sweat glands	dermatologic
513	0.0661725	0.966376	0.83734	1.09607	0.605252	11664	293	11371	FALSE	Respiratory abnormalities	respiratory
701.4	0.109873	0.944828	0.730575	1.16018	0.605488	12232	105	12127	FALSE	Keloid scar	dermatologic
38.1	0.0983023	1.052	0.860312	1.24467	0.606063	12230	129	12101	FALSE	Gram negative septicemia	infectious diseases
428.4	0.0630399	0.968281	0.845353	1.09184	0.609135	12141	333	11808	FALSE	Heart failure with preserved EF [Diastolic heart failure]	circulatory system
426.9	0.0731099	1.038	0.895436	1.1813	0.609958	12220	243	11977	FALSE	Cardiac pacemaker/device in situ	circulatory system
426.91	0.105975	1.05546	0.848806	1.26317	0.610533	12223	111	12112	FALSE	Cardiac pacemaker in situ	circulatory system
452	0.0521586	0.973858	0.872149	1.07609	0.611551	11988	482	11506	FALSE	Other venous embolism and thrombosis	circulatory system
277	0.0844418	0.958128	0.793467	1.12363	0.612475	12168	177	11991	FALSE	Other disorders of metabolism	endocrine/metabolic
382	0.0967717	1.05021	0.861509	1.23989	0.61266	11978	134	11844	FALSE	Otalgia	sense organs
380.4	0.0807224	1.04169	0.884284	1.19991	0.612846	12003	194	11809	FALSE	Impacted cerumen	sense organs
198.6	0.0894904	1.04628	0.871773	1.22168	0.613188	12273	154	12119	FALSE	Secondary malignancy of bone	neoplasms
427.3	0.0563585	1.02889	0.918987	1.13935	0.613363	11905	410	11495	FALSE	Other specified cardiac dysrhythmias	circulatory system
430	0.0886392	0.956217	0.783371	1.12995	0.613501	12118	162	11956	FALSE	Intracranial hemorrhage	circulatory system
401.3	0.0608122	0.970341	0.851758	1.08953	0.620539	12007	354	11653	FALSE	Other hypertensive complications	circulatory system
394	0.0735043	0.964424	0.821091	1.10849	0.622144	11941	242	11699	FALSE	Rheumatic disease of the heart valves	circulatory system
496.21	0.106485	0.949374	0.741729	1.15808	0.625633	12241	112	12129	FALSE	Obstructive chronic bronchitis	respiratory
418.1	0.0739025	1.0364	0.892294	1.18125	0.628502	11811	236	11575	FALSE	Precordial pain	circulatory system
401	0.026147	0.98747	0.936484	1.03872	0.629648	11249	4400	6849	FALSE	Hypertension	circulatory system
508	0.0334518	0.984104	0.918873	1.04967	0.631927	11443	1286	10157	FALSE	Pulmonary collapse; interstitial and compensatory emphysema	respiratory
573.5	0.107256	1.05251	0.843358	1.26273	0.633269	12213	109	12104	FALSE	Jaundice (not of newborn)	digestive
425.1	0.0597713	0.97213	0.855576	1.08928	0.636287	12139	370	11769	FALSE	Primary/intrinsic cardiomyopathies	circulatory system
276.11	0.0916816	1.04408	0.865297	1.22377	0.638026	12190	150	12040	FALSE	Hyperosmolality and/or hypernatremia	endocrine/metabolic
788	0.0493916	0.977126	0.880813	1.07393	0.639433	11809	535	11274	FALSE	Syncope and collapse	symptoms
276.12	0.0530776	1.02513	0.921626	1.12916	0.640101	11952	468	11484	FALSE	Hyposmolality and/or hyponatremia	endocrine/metabolic
497	0.107873	1.05142	0.841064	1.26285	0.642089	12090	107	11983	FALSE	Bronchitis	respiratory
110.1	0.0518724	1.02429	0.923138	1.12596	0.643611	11778	487	11291	FALSE	Dermatophytosis	infectious diseases
770	0.054454	0.975186	0.869001	1.08192	0.644483	11703	440	11263	FALSE	Myalgia and myositis unspecified	symptoms
577.1	0.101182	1.04748	0.850179	1.2458	0.6466	12236	124	12112	FALSE	Acute pancreatitis	digestive
835	0.104703	0.953142	0.748971	1.15836	0.646693	12087	115	11972	FALSE	Internal derangement of knee	injuries & poisonings
476	0.0352725	0.984005	0.915223	1.05314	0.647566	11381	1098	10283	FALSE	Allergic rhinitis	respiratory
851	0.111619	0.950315	0.732658	1.16909	0.647981	12212	102	12110	FALSE	Complications of transplants and reattached limbs	injuries & poisonings
165	0.0852856	1.03946	0.873154	1.20662	0.649974	12235	172	12063	FALSE	Cancer within the respiratory system	neoplasms
727.1	0.0737865	1.03395	0.890068	1.17857	0.650909	12097	233	11864	FALSE	Synovitis and tenosynovitis	musculoskeletal
474	0.0691703	0.969241	0.834359	1.10481	0.651506	12081	268	11813	FALSE	Acute and chronic tonsillitis	respiratory
819	0.0941624	1.04341	0.85979	1.22796	0.651808	12176	143	12033	FALSE	Skull and face fracture and other intercranial injury	injuries & poisonings
592	0.0785735	1.03606	0.882841	1.19006	0.652105	11988	204	11784	FALSE	Cystitis and urethritis	genitourinary
285	0.0262881	0.988258	0.936996	1.03978	0.653202	10856	2446	8410	FALSE	Other anemias	hematopoietic
722.1	0.0944076	0.958726	0.774631	1.14377	0.65526	12116	139	11977	FALSE	Displacement of intervertebral disc	musculoskeletal
740.9	0.0461716	1.02075	0.930714	1.11125	0.656469	11740	682	11058	FALSE	Osteoarthrosis NOS	musculoskeletal
371.3	0.111469	1.05015	0.832788	1.26863	0.660659	12092	100	11992	FALSE	Inflammation of eyelids	sense organs
595	0.0830192	0.96425	0.802363	1.12697	0.66102	12201	182	12019	FALSE	Hydronephrosis	genitourinary
276.6	0.0529369	1.0234	0.92017	1.12715	0.662193	12058	477	11581	FALSE	Fluid overload	endocrine/metabolic
165.1	0.0855132	1.038	0.871254	1.20561	0.662699	12239	171	12068	FALSE	Cancer of bronchus; lung	neoplasms
288	0.0440667	1.01934	0.933405	1.10571	0.663868	11646	691	10955	FALSE	Diseases of white blood cells	hematopoietic
260	0.0488334	0.979046	0.883821	1.07476	0.66455	11885	552	11333	FALSE	Protein-calorie malnutrition	endocrine/metabolic
250.24	0.057571	1.02515	0.912882	1.13799	0.666194	12091	406	11685	FALSE	Type 2 diabetes with neurological manifestations	endocrine/metabolic
771.1	0.0464134	1.02009	0.929584	1.11106	0.668238	11766	612	11154	FALSE	Swelling of limb	symptoms
496.1	0.104217	1.04561	0.842384	1.24987	0.668699	12161	113	12048	FALSE	Emphysema	respiratory
300.4	0.108951	0.954484	0.74203	1.16803	0.668965	12150	104	12046	FALSE	Dysthymic disorder	mental disorders
272.11	0.0466806	0.980329	0.889302	1.07182	0.670405	11923	650	11273	FALSE	Hypercholesterolemia	endocrine/metabolic
427.5	0.0512213	1.02195	0.922072	1.12235	0.671594	11640	515	11125	FALSE	Arrhythmia (cardiac) NOS	circulatory system
286	0.0556044	0.976737	0.868308	1.08572	0.672065	11717	421	11296	FALSE	Coagulation defects	hematopoietic
272.1	0.0298666	0.987511	0.929271	1.04605	0.673895	11495	2204	9291	FALSE	Hyperlipidemia	endocrine/metabolic
426.92	0.0880257	0.963839	0.792189	1.13637	0.675644	12260	168	12092	FALSE	Cardiac defibrillator in situ	circulatory system
284	0.0905145	1.03829	0.861787	1.2157	0.678048	12232	156	12076	FALSE	Aplastic anemia	hematopoietic
599.4	0.0652261	0.973365	0.846174	1.10121	0.678955	11940	298	11642	FALSE	Urinary incontinence	genitourinary
389	0.0597534	0.975714	0.859195	1.09283	0.680737	11913	357	11556	FALSE	Hearing loss	sense organs
381.11	0.0604467	0.975672	0.857801	1.09415	0.683676	11793	369	11424	FALSE	Suppurative and unspecified otitis media	sense organs
536	0.074192	1.03059	0.885913	1.176	0.684676	11930	230	11700	FALSE	Disorders of function of stomach	digestive
496	0.0545237	1.02236	0.916037	1.12922	0.685078	11913	451	11462	FALSE	Chronic airway obstruction	respiratory
366.2	0.0495185	1.02001	0.923453	1.11707	0.689019	12067	597	11470	FALSE	Senile cataract	sense organs
379	0.0695953	1.02813	0.892422	1.16454	0.690151	12011	264	11747	FALSE	Other disorders of eye	sense organs
264	0.0703049	1.02834	0.891241	1.16613	0.69105	12113	303	11810	FALSE	Lack of normal physiological development	endocrine/metabolic
425.2	0.0977831	1.03952	0.848844	1.23118	0.691816	12208	131	12077	FALSE	Secondary/extrinsic cardiomyopathies	circulatory system
585	0.0289676	1.01145	0.95496	1.06822	0.694392	11864	2069	9795	FALSE	Renal failure	genitourinary
318	0.0367864	0.985722	0.913989	1.05782	0.695854	11356	1076	10280	FALSE	Tobacco use disorder	mental disorders
272	0.0298721	0.988418	0.930167	1.04697	0.69654	11489	2206	9283	FALSE	Disorders of lipoid metabolism	endocrine/metabolic
292.4	0.0461697	1.01764	0.927614	1.10814	0.704812	11889	623	11266	FALSE	Altered mental status	mental disorders
195.1	0.0909855	1.03507	0.857647	1.2134	0.704814	12120	151	11969	FALSE	Malignant neoplasm, other	neoplasms
514.2	0.0913305	1.03494	0.856846	1.21395	0.706891	12151	151	12000	FALSE	Solitary pulmonary nodule	respiratory
282	0.0550268	0.979575	0.872273	1.08743	0.707643	11666	441	11225	FALSE	Hereditary hemolytic anemias	hematopoietic
261.2	0.0742746	1.02804	0.883202	1.17362	0.709679	12165	229	11936	FALSE	Vitamin B-complex deficiencies	endocrine/metabolic
41.2	0.0799285	0.970762	0.814902	1.12742	0.71045	12127	197	11930	FALSE	Streptococcus infection	infectious diseases
464	0.0575541	0.979042	0.866812	1.09185	0.712868	11671	385	11286	FALSE	Acute sinusitis	respiratory
571.5	0.053418	0.980542	0.876377	1.08524	0.712983	12021	456	11565	FALSE	Other chronic nonalcoholic liver disease	digestive
523	0.104994	0.962425	0.757686	1.16821	0.715279	12115	114	12001	FALSE	Gingival and periodontal diseases	digestive
8	0.0760942	1.02788	0.879497	1.17702	0.717818	11861	217	11644	FALSE	Intestinal infection	infectious diseases
628	0.0829701	1.03041	0.86862	1.19303	0.718043	11940	185	11755	FALSE	Ovarian cyst	genitourinary
112	0.0525106	0.981244	0.878848	1.08416	0.718411	11514	470	11044	FALSE	Candidiasis	infectious diseases
275	0.0483482	0.98276	0.888481	1.07752	0.719072	11773	571	11202	FALSE	Disorders of mineral metabolism	endocrine/metabolic
550	0.0485826	1.01749	0.922751	1.11271	0.721217	11747	561	11186	FALSE	Abdominal hernia	digestive
591	0.0333663	1.01191	0.946849	1.07731	0.722645	11261	1304	9957	FALSE	Urinary tract infection	genitourinary
740	0.0385412	1.01375	0.938594	1.08929	0.723111	11515	1103	10412	FALSE	Osteoarthrosis	musculoskeletal
291.8	0.0668671	0.976641	0.84625	1.1077	0.723733	11962	291	11671	FALSE	Alteration of consciousness	mental disorders
292.3	0.09966	0.965626	0.771289	1.16096	0.725602	12197	125	12072	FALSE	Memory loss	mental disorders
250.2	0.0304002	1.01072	0.951442	1.07031	0.725726	11749	1832	9917	FALSE	Type 2 diabetes	endocrine/metabolic
8.5	0.106915	0.963434	0.75495	1.17299	0.727522	12250	109	12141	FALSE	Bacterial enteritis	infectious diseases
626.12	0.0574868	0.980374	0.868274	1.09305	0.730245	12002	395	11607	FALSE	Excessive or frequent menstruation	genitourinary
261	0.0331473	0.988728	0.924091	1.0537	0.732364	11719	1317	10402	FALSE	Vitamin deficiency	endocrine/metabolic
345.12	0.077565	1.02667	0.875421	1.1787	0.734332	12223	208	12015	FALSE	Partial epilepsy	neurological
859	0.110156	0.963383	0.748579	1.17929	0.734871	12088	103	11985	FALSE	Complication due to other implant and internal device	injuries & poisonings
689	0.0999274	1.03345	0.838592	1.22931	0.74195	11945	128	11817	FALSE	Disorder of skin and subcutaneous tissue NOS	dermatologic
327.32	0.0404099	1.01338	0.934577	1.09258	0.742289	11979	826	11153	FALSE	Obstructive sleep apnea	neurological
585.4	0.0684756	1.02258	0.889048	1.15679	0.744406	12161	275	11886	FALSE	Chronic kidney disease, Stage I or II	genitourinary
198.1	0.0695258	0.977656	0.84208	1.11393	0.745161	12201	268	11933	FALSE	Secondary malignancy of lymph nodes	neoplasms
250.3	0.0467042	1.0152	0.924126	1.10674	0.746703	12033	615	11418	FALSE	Insulin pump user	endocrine/metabolic
801.1	0.102866	1.03288	0.832293	1.2345	0.753128	12211	119	12092	FALSE	Fracture of foot	injuries & poisonings
741	0.0450372	0.986049	0.898227	1.07432	0.755088	11253	672	10581	FALSE	Symptoms and disorders of the joints	musculoskeletal
706.1	0.0801106	1.02523	0.869013	1.18225	0.755785	12061	196	11865	FALSE	Acne	dermatologic
596.5	0.0853336	1.02689	0.860487	1.19414	0.755854	12200	173	12027	FALSE	Functional disorders of bladder	genitourinary
681.3	0.101097	1.0316	0.834457	1.22975	0.758313	12136	123	12013	FALSE	Cellulitis and abscess of arm/hand	dermatologic
429.3	0.101859	1.03175	0.833121	1.23139	0.758976	11852	123	11729	FALSE	Symptoms involving cardiovascular system	circulatory system
289.4	0.0573381	1.01768	0.90587	1.13006	0.759881	11661	390	11271	FALSE	Lymphadenitis	hematopoietic
994.21	0.0898046	1.02755	0.852426	1.20356	0.762213	12231	156	12075	FALSE	Septic shock	injuries & poisonings
709	0.081054	0.975901	0.817846	1.13477	0.763444	12212	192	12020	FALSE	Diffuse diseases of connective tissue	dermatologic
593	0.0557138	1.01686	0.908215	1.12606	0.76415	11810	420	11390	FALSE	Hematuria	genitourinary
578.1	0.108516	1.03275	0.821144	1.24544	0.766488	12200	107	12093	FALSE	Hematemesis	digestive
381.2	0.0854057	1.02566	0.859116	1.19305	0.766754	12129	169	11960	FALSE	Eustachian tube disorders	sense organs
740.1	0.0452794	0.986672	0.898377	1.07542	0.766974	11843	711	11132	FALSE	Osteoarthritis; localized	musculoskeletal
580.1	0.106015	0.969133	0.762404	1.17692	0.767424	12194	113	12081	FALSE	Glomerulonephritis	genitourinary
785	0.0254044	0.992548	0.943009	1.04234	0.768431	10234	2657	7577	FALSE	Abdominal pain	symptoms
627.2	0.0737759	0.978518	0.834655	1.12312	0.768489	12051	236	11815	FALSE	Symptomatic menopause	genitourinary
272.13	0.034576	0.989877	0.922453	1.05765	0.768543	11951	1308	10643	FALSE	Mixed hyperlipidemia	endocrine/metabolic
290	0.0811682	1.02407	0.86579	1.18316	0.769521	12098	198	11900	FALSE	Delirium dementia and amnestic and other cognitive disorders	mental disorders
450	0.0965537	0.972146	0.783866	1.16139	0.769846	12257	134	12123	FALSE	Noninfectious disorders of lymphatic channels	circulatory system
555.1	0.0843709	1.02491	0.860391	1.19028	0.770531	12270	173	12097	FALSE	Regional enteritis	digestive
611.1	0.0885659	0.974499	0.801796	1.14809	0.770543	12183	165	12018	FALSE	Abnormal mammogram	genitourinary
251.1	0.0927264	1.02739	0.84657	1.20913	0.770762	12106	146	11960	FALSE	Hypoglycemia	endocrine/metabolic
458	0.0463125	0.986703	0.896393	1.07748	0.772548	11664	635	11029	FALSE	Hypotension	circulatory system
395.1	0.061995	1.01808	0.897185	1.13959	0.772612	11947	337	11610	FALSE	Nonrheumatic mitral valve disorders	circulatory system
586.2	0.0888117	0.974704	0.801521	1.14878	0.772971	12045	160	11885	FALSE	Cyst of kidney, acquired	genitourinary
741.3	0.0787761	1.0229	0.869282	1.1773	0.773835	12102	205	11897	FALSE	Difficulty in walking	musculoskeletal
585.3	0.03371	1.00973	0.943994	1.0758	0.773958	11922	1408	10514	FALSE	Chronic renal failure [CKD]	genitourinary
604	0.106029	0.970044	0.763288	1.17786	0.774227	12192	115	12077	FALSE	Disorders of penis	genitourinary
288.2	0.0470563	1.01357	0.921814	1.1058	0.774484	11841	599	11242	FALSE	Elevated white blood cell count	hematopoietic
626.13	0.0719243	1.0206	0.880349	1.16157	0.776775	11898	244	11654	FALSE	Irregular menstrual cycle	genitourinary
871	0.0752634	0.978905	0.832141	1.12642	0.776957	11788	224	11564	FALSE	Open wounds of extremities	injuries & poisonings
611	0.0580688	0.983687	0.870453	1.0975	0.776995	11987	393	11594	FALSE	Abnormal findings on mammogram or breast exam	genitourinary
577	0.0800298	1.02279	0.866735	1.17965	0.77824	12147	198	11949	FALSE	Diseases of pancreas	digestive
345	0.0438705	0.987724	0.902177	1.07371	0.778293	11987	685	11302	FALSE	Epilepsy, recurrent seizures, convulsions	neurological
300.1	0.0401105	0.988781	0.910566	1.0674	0.7785	11626	822	10804	FALSE	Anxiety disorder	mental disorders
369	0.0772969	0.978671	0.827942	1.13017	0.780301	11731	213	11518	FALSE	Infection of the eye	sense organs
994.2	0.0492261	1.01375	0.917754	1.11023	0.781529	12152	548	11604	FALSE	Sepsis	injuries & poisonings
300.9	0.0693051	1.01933	0.88418	1.15516	0.782408	12224	259	11965	FALSE	Posttraumatic stress disorder	mental disorders
574	0.0641621	1.01777	0.892659	1.14353	0.783626	12065	311	11754	FALSE	Cholelithiasis and cholecystitis	digestive
647.1	0.0944566	1.02589	0.841695	1.21102	0.786728	12082	142	11940	FALSE	Infections of genitourinary tract during pregnancy	pregnancy complications
724	0.104542	1.02837	0.824509	1.23327	0.789043	11984	115	11869	FALSE	Other and unspecified disorders of back	musculoskeletal
656.2	0.122593	0.967802	0.728745	1.20809	0.789502	12252	101	12151	FALSE	Respiratory conditions of fetus and newborn	pregnancy complications
569.2	0.0705711	0.981375	0.843762	1.11969	0.789928	12178	249	11929	FALSE	Gastrointestinal complications	digestive
571.8	0.0957062	1.02574	0.839113	1.21332	0.790588	12155	136	12019	FALSE	Liver abscess and sequelae of chronic liver disease	digestive
250.22	0.054613	1.01441	0.907911	1.12145	0.793396	12092	456	11636	FALSE	Type 2 diabetes with renal manifestations	endocrine/metabolic
990	0.101853	1.02688	0.828268	1.22651	0.794521	12173	121	12052	FALSE	Effects radiation NOS	injuries & poisonings
250.1	0.0598505	1.01556	0.898856	1.13287	0.796369	12061	357	11704	FALSE	Type 1 diabetes	endocrine/metabolic
459	0.0909028	1.02364	0.846375	1.2018	0.797193	11850	153	11697	FALSE	Other disorders of circulatory system	circulatory system
244.1	0.0885793	1.02294	0.850214	1.19656	0.79788	12232	163	12069	FALSE	Secondary hypothyroidism	endocrine/metabolic
562.1	0.0729844	1.01881	0.876486	1.16185	0.798517	11791	242	11549	FALSE	Diverticulosis	digestive
479	0.0570026	1.01464	0.903489	1.12637	0.798691	11573	391	11182	FALSE	Other upper respiratory disease	respiratory
250.7	0.0752041	0.98129	0.834642	1.12869	0.801699	12243	228	12015	FALSE	Diabetic retinopathy	endocrine/metabolic
530	0.0294092	1.0074	0.950055	1.06504	0.801983	11065	1770	9295	FALSE	Diseases of esophagus	digestive
840	0.0577153	0.985839	0.873294	1.09896	0.804824	11543	379	11164	FALSE	Sprains and strains	injuries & poisonings
792	0.0559079	0.986328	0.877307	1.09591	0.805498	12008	428	11580	FALSE	Abnormal Papanicolaou smear of cervix and cervical HPV	genitourinary
495.2	0.0559054	1.01363	0.904619	1.12321	0.80859	12019	417	11602	FALSE	Asthma with exacerbation	respiratory
512	0.0242133	0.994283	0.947067	1.04174	0.812828	10159	3078	7081	FALSE	Other symptoms of respiratory system	respiratory
351	0.058307	0.986819	0.873121	1.1011	0.819988	11935	384	11551	FALSE	Other peripheral nerve disorders	neurological
501	0.110996	0.976018	0.759575	1.19357	0.826885	12211	100	12111	FALSE	Pneumonitis due to inhalation of food or vomitus	respiratory
792.1	0.0569845	0.98777	0.87665	1.09946	0.829036	12037	412	11625	FALSE	Papanicolaou smear of cervix or vagina with atypical squamous cells	genitourinary
317	0.0683436	0.985468	0.852198	1.11942	0.830398	12067	278	11789	FALSE	Alcohol-related disorders	mental disorders
401.2	0.0345295	0.992656	0.925324	1.06033	0.830958	11426	1357	10069	FALSE	Hypertensive heart and/or renal disease	circulatory system
698	0.0776261	1.01613	0.864755	1.16827	0.836731	11907	212	11695	FALSE	Pruritus and related conditions	dermatologic
244	0.0479256	0.990177	0.896722	1.08411	0.836808	12008	581	11427	FALSE	Hypothyroidism	endocrine/metabolic
411.2	0.057135	0.988353	0.87694	1.10034	0.837535	12045	414	11631	FALSE	Myocardial infarction	circulatory system
530.1	0.0299763	1.00616	0.947711	1.06492	0.837556	11104	1678	9426	FALSE	Esophagitis, GERD and related diseases	digestive
555	0.0788722	0.983976	0.830175	1.13857	0.837721	12229	199	12030	FALSE	Inflammatory bowel disease and other gastroenteritis and colitis	digestive
626.1	0.0428126	0.991292	0.907808	1.07521	0.838136	11505	768	10737	FALSE	Irregular menstrual cycle/bleeding	genitourinary
571.51	0.0843399	1.01712	0.852654	1.18242	0.840513	12242	177	12065	FALSE	Cirrhosis of liver without mention of alcohol	digestive
208	0.0692515	1.0139	0.878861	1.14963	0.841987	11808	267	11541	FALSE	Benign neoplasm of colon	neoplasms
292	0.0392676	0.992389	0.915817	1.06935	0.84574	11665	889	10776	FALSE	Neurological disorders	mental disorders
714	0.064923	1.01195	0.885354	1.1392	0.854776	12141	309	11832	FALSE	Rheumatoid arthritis and other inflammatory polyarthropathies	musculoskeletal
567	0.0993935	0.982598	0.788781	1.17741	0.859805	12188	127	12061	FALSE	Peritonitis and retroperitoneal infections	digestive
571	0.0513336	0.991202	0.891102	1.09182	0.863323	11994	496	11498	FALSE	Chronic liver disease and cirrhosis	digestive
290.1	0.0953698	0.983857	0.797886	1.17078	0.864503	12243	141	12102	FALSE	Dementias	mental disorders
244.4	0.0510514	0.991524	0.891973	1.09158	0.867572	12039	508	11531	FALSE	Hypothyroidism NOS	endocrine/metabolic
433.8	0.0827025	1.01384	0.852572	1.17594	0.867985	12132	186	11946	FALSE	Late effects of cerebrovascular disease	circulatory system
564	0.0671288	0.988937	0.858036	1.12051	0.868379	11862	280	11582	FALSE	Functional digestive disorders	digestive
627	0.0573805	0.990796	0.878904	1.10326	0.87198	11899	419	11480	FALSE	Menopausal and postmenopausal disorders	genitourinary
512.1	0.0673381	1.01078	0.879473	1.14277	0.873455	11869	278	11591	FALSE	Wheezing	respiratory
459.9	0.111857	0.983088	0.764968	1.20233	0.878806	11993	101	11892	FALSE	Circulatory disease NEC	circulatory system
994.1	0.102339	0.984728	0.785167	1.18531	0.880464	12142	121	12021	FALSE	Systemic inflammatory response syndrome (SIRS)	injuries & poisonings
745	0.0266741	0.996023	0.944008	1.0483	0.881236	10547	2365	8182	FALSE	Pain in joint	musculoskeletal
578	0.0472697	1.00707	0.914898	1.09972	0.881457	11730	579	11151	FALSE	Gastrointestinal hemorrhage	digestive
279	0.0695404	0.989838	0.854235	1.12614	0.883232	11820	263	11557	FALSE	Disorders involving the immune mechanism	endocrine/metabolic
433.1	0.090671	0.986772	0.809963	1.16449	0.883239	11978	155	11823	FALSE	Occlusion and stenosis of precerebral arteries	circulatory system
472	0.0753145	0.989169	0.842305	1.13679	0.885027	12056	219	11837	FALSE	Chronic pharyngitis and nasopharyngitis	respiratory
395	0.049276	0.993177	0.897089	1.08976	0.889501	11782	550	11232	FALSE	Heart valve disorders	circulatory system
473.4	0.0846167	1.01182	0.846818	1.17767	0.889548	12167	174	11993	FALSE	Voice disturbance	respiratory
765	0.0931507	0.987162	0.805518	1.16974	0.889679	12199	145	12054	FALSE	Cervical radiculitis	symptoms
338.1	0.0386851	0.994788	0.919352	1.07061	0.892543	11412	931	10481	FALSE	Acute pain	neurological
440.2	0.0963155	0.987113	0.799298	1.17589	0.892873	12190	137	12053	FALSE	Atherosclerosis of the extremities	circulatory system
427.2	0.0537222	0.992808	0.88805	1.0981	0.893122	12131	474	11657	FALSE	Atrial fibrillation and flutter	circulatory system
636	0.0505044	1.00665	0.908163	1.10563	0.89565	11770	551	11219	FALSE	Early or threatened labor; hemorrhage in early pregnancy	pregnancy complications
870	0.0756426	0.990137	0.842634	1.1384	0.895749	11736	223	11513	FALSE	Open wounds of head; neck; and trunk	injuries & poisonings
642	0.0658515	0.991437	0.863026	1.12051	0.896094	12140	300	11840	FALSE	Hypertension complicating pregnancy, childbirth, and the puerperium	pregnancy complications
345.3	0.0466641	0.994176	0.903181	1.08564	0.90039	12012	601	11411	FALSE	Convulsions	neurological
480	0.038019	1.00468	0.93054	1.07919	0.90232	11688	946	10742	FALSE	Pneumonia	respiratory
804	0.0961492	1.01169	0.824203	1.20015	0.903754	12161	136	12025	FALSE	Fracture of hand or wrist	injuries & poisonings
550.1	0.100877	1.0119	0.815185	1.20961	0.90668	12250	125	12125	FALSE	Inguinal hernia	digestive
560	0.0681144	0.992336	0.859513	1.12584	0.910069	11995	275	11720	FALSE	Intestinal obstruction without mention of hernia	digestive
366	0.047173	0.994836	0.902848	1.08729	0.912598	12038	664	11374	FALSE	Cataract	sense organs
585.31	0.0553542	1.00605	0.898109	1.11454	0.913234	12098	436	11662	FALSE	Renal dialysis	genitourinary
285.1	0.0453822	1.00495	0.916453	1.0939	0.913384	11765	648	11117	FALSE	Acute posthemorrhagic anemia	hematopoietic
994	0.0472477	1.00512	0.912989	1.09773	0.913882	12105	596	11509	FALSE	Sepsis and SIRS	injuries & poisonings
281	0.0942288	1.00998	0.826229	1.19466	0.916106	12097	142	11955	FALSE	Other deficiency anemia	hematopoietic
530.11	0.0305297	1.00321	0.943681	1.06305	0.916293	11168	1605	9563	FALSE	GERD	digestive
426	0.0541437	1.00559	0.900008	1.11171	0.918019	11864	454	11410	FALSE	Cardiac conduction disorders	circulatory system
635	0.0990477	1.01023	0.817086	1.20436	0.918162	12055	128	11927	FALSE	Hemorrhage during pregnancy; childbirth and postpartum	pregnancy complications
558	0.059337	1.00609	0.890386	1.12239	0.918464	11785	358	11427	FALSE	Noninfectious gastroenteritis	digestive
289	0.0976731	0.9901	0.799637	1.18154	0.918863	12160	131	12029	FALSE	Other diseases of blood and blood-forming organs	hematopoietic
611.3	0.0690479	0.993004	0.85836	1.12834	0.919011	12013	269	11744	FALSE	Lump or mass in breast	genitourinary
379.2	0.0797628	1.008	0.852466	1.16434	0.920395	12126	198	11928	FALSE	Disorders of vitreous body	sense organs
465.2	0.043897	1.00437	0.918771	1.09041	0.920863	11389	695	10694	FALSE	Acute pharyngitis	respiratory
483	0.0635474	1.00629	0.882376	1.13085	0.921353	11704	312	11392	FALSE	Acute bronchitis and bronchiolitis	respiratory
706	0.061513	1.00609	0.88614	1.12666	0.921371	11873	336	11537	FALSE	Diseases of sebaceous glands	dermatologic
264.3	0.104785	1.01034	0.806008	1.21572	0.921808	12230	123	12107	FALSE	Delayed milestones	endocrine/metabolic
587	0.0648966	0.99426	0.867712	1.12146	0.929318	12214	308	11906	FALSE	Kidney replaced by transpant	genitourinary
578.8	0.0875664	1.00773	0.83698	1.17936	0.929884	12050	160	11890	FALSE	Hemorrhage of rectum and anus	digestive
276.1	0.0301405	0.9974	0.938626	1.05648	0.931163	11443	1730	9713	FALSE	Electrolyte imbalance	endocrine/metabolic
250.23	0.075641	1.00643	0.858928	1.15468	0.932495	12240	225	12015	FALSE	Type 2 diabetes with ophthalmic manifestations	endocrine/metabolic
250.6	0.0635703	1.00526	0.881303	1.12986	0.934169	12161	326	11835	FALSE	Polyneuropathy in diabetes	endocrine/metabolic
170	0.10374	0.991893	0.789601	1.19522	0.937459	12235	115	12120	FALSE	Cancer of bone and connective tissue	neoplasms
292.1	0.0826462	1.00602	0.844856	1.168	0.942146	12086	186	11900	FALSE	Aphasia/speech disturbance	mental disorders
681.1	0.101936	1.00737	0.808592	1.20716	0.942595	12115	122	11993	FALSE	Cellulitis and abscess of fingers/toes	dermatologic
704.1	0.0990852	0.992923	0.799707	1.18713	0.942859	12157	128	12029	FALSE	Alopecia	dermatologic
687.1	0.0471343	0.99675	0.904838	1.08913	0.944936	11469	583	10886	FALSE	Rash and other nonspecific skin eruption	dermatologic
71	0.047089	1.00319	0.911369	1.09549	0.946039	12285	621	11664	FALSE	Human immunodeficiency virus [HIV] disease	infectious diseases
789	0.0305617	0.99794	0.938345	1.05784	0.946216	10667	1572	9095	FALSE	Nausea and vomiting	symptoms
286.2	0.0503138	1.00335	0.905238	1.10197	0.947002	12008	533	11475	FALSE	Encounter for long-term (current) use of anticoagulants	hematopoietic
516	0.111238	0.992682	0.775768	1.21071	0.947353	12169	102	12067	FALSE	Abnormal sputum	respiratory
54	0.0831009	0.994599	0.832552	1.15748	0.94804	12045	182	11863	FALSE	Herpes simplex	infectious diseases
218.1	0.0613741	0.996211	0.876532	1.1165	0.950685	11996	351	11645	FALSE	Uterine leiomyoma	neoplasms
495	0.0346347	1.00209	0.934555	1.06998	0.951874	11676	1158	10518	FALSE	Asthma	respiratory
654.1	0.101842	0.993986	0.795393	1.1936	0.952771	12205	123	12082	FALSE	Abnormality of organs and soft tissues of pelvis complicating pregnancy, childbirth, or the puerperium	pregnancy complications
800	0.0647589	0.996273	0.869993	1.1232	0.954021	12122	304	11818	FALSE	Fracture of lower limb	injuries & poisonings
939	0.0484254	0.997241	0.902811	1.09215	0.954496	11508	571	10937	FALSE	Atopic/contact dermatitis due to other or unspecified	dermatologic
427.4	0.110059	1.00624	0.791626	1.22196	0.954921	12219	105	12114	FALSE	Cardiac arrest and ventricular fibrillation	circulatory system
759	0.0740541	1.00419	0.859788	1.14934	0.954936	12038	233	11805	FALSE	Other and unspecified congenital anomalies	congenital anomalies
510	0.0466362	0.997369	0.906429	1.08878	0.954957	11534	609	10925	FALSE	Other diseases of lung	respiratory
516.1	0.11191	1.00589	0.78767	1.22524	0.958118	12177	101	12076	FALSE	Hemoptysis	respiratory
550.2	0.077613	0.996135	0.84479	1.14826	0.960207	11953	214	11739	FALSE	Diaphragmatic hernia	digestive
381.1	0.0570182	1.00269	0.891506	1.11445	0.962397	11703	414	11289	FALSE	Otitis media	sense organs
626	0.0400717	1.00181	0.923675	1.08035	0.963918	11428	901	10527	FALSE	Disorders of menstruation and other abnormal bleeding from female genital tract	genitourinary
458.9	0.0487049	1.0022	0.90723	1.09767	0.96393	11819	570	11249	FALSE	Hypotension NOS	circulatory system
71.1	0.0472616	1.00214	0.909976	1.09477	0.963984	12290	616	11674	FALSE	HIV infection, symptomatic	infectious diseases
766	0.0788428	0.99674	0.842996	1.15127	0.966961	12129	205	11924	FALSE	Neuralgia, neuritis, and radiculitis NOS	symptoms
90	0.0759292	0.996974	0.848912	1.14579	0.968159	12088	223	11865	FALSE	Sexually transmitted infections (not HIV or hepatitis)	infectious diseases
218	0.0612604	0.997581	0.878124	1.11765	0.968468	11969	352	11617	FALSE	Benign neoplasm of uterus	neoplasms
282.9	0.083647	1.00315	0.840042	1.1671	0.969971	11739	187	11552	FALSE	Other hereditary hemolytic anemias	hematopoietic
707	0.0700505	0.997509	0.860911	1.13481	0.9716	12104	264	11840	FALSE	Chronic ulcer of skin	dermatologic
285.2	0.044035	1.00157	0.915698	1.08787	0.971656	11886	716	11170	FALSE	Anemia of chronic disease	hematopoietic
585.1	0.0342086	1.0011	0.934393	1.06815	0.974374	12022	1275	10747	FALSE	Acute renal failure	genitourinary
562	0.0693228	0.997872	0.862693	1.13374	0.975488	11781	271	11510	FALSE	Diverticulosis and diverticulitis	digestive
624	0.10631	0.997129	0.789824	1.2055	0.978425	11946	114	11832	FALSE	Symptoms involving female genital tract	genitourinary
636.3	0.087857	1.00229	0.830966	1.17449	0.979251	12025	166	11859	FALSE	Hemorrhage in early pregnancy	pregnancy complications
597	0.104709	0.99735	0.793166	1.20258	0.979779	12100	113	11987	FALSE	Other disorders of urethra and urinary tract	genitourinary
335	0.0921952	0.997914	0.818134	1.17862	0.981934	12262	146	12116	FALSE	Multiple sclerosis	neurological
440	0.0794482	0.998292	0.843368	1.15401	0.982836	11937	207	11730	FALSE	Atherosclerosis	circulatory system
288.11	0.0777975	1.00154	0.849835	1.15402	0.984216	12138	208	11930	FALSE	Neutropenia	hematopoietic
276.5	0.0347806	0.999366	0.931544	1.06754	0.985457	11051	1139	9912	FALSE	Hypovolemia	endocrine/metabolic
760	0.0308036	0.999533	0.939466	1.05991	0.987895	11016	1598	9418	FALSE	Back pain	symptoms
427.21	0.0544857	1.00082	0.894572	1.10761	0.988017	12142	459	11683	FALSE	Atrial fibrillation	circulatory system
613	0.0742031	0.999129	0.854433	1.14457	0.990629	11927	234	11693	FALSE	Other nonmalignant breast conditions	genitourinary
655.1	0.055708	0.999382	0.890752	1.10857	0.99115	12026	439	11587	FALSE	Abnormality in fetal heart rate or rhythm	pregnancy complications
362	0.0608668	1.00056	0.881871	1.11986	0.992648	12053	348	11705	FALSE	Other retinal disorders	sense organs
564.1	0.0948589	0.99917	0.814195	1.18509	0.993016	12160	137	12023	FALSE	Irritable Bowel Syndrome	digestive
368	0.0698882	1.00058	0.864303	1.13757	0.993328	11721	261	11460	FALSE	Visual disturbances	sense organs
790.6	0.0873841	0.999531	0.829132	1.1708	0.995716	12092	164	11928	FALSE	Other abnormal blood chemistry	symptoms
979	0.0886366	0.999815	0.826973	1.17354	0.998333	11853	158	11695	FALSE	Adverse drug events and drug allergies	injuries & poisonings
427	0.0284514	1.00003	0.94455	1.05579	0.999161	10882	1962	8920	FALSE	Cardiac dysrhythmias	circulatory system
519	0.0640712	1.00005	0.875113	1.12563	0.999349	11556	310	11246	FALSE	Other diseases of respiratory system, not elsewhere classified	respiratory

## Sheet: Supplementary table 2
Supplementary table 2: PheWAS results of the European genetic ancestry population
phecode	SE	OR	lower 95% CI	upper 95% CI	p	n_total	n_cases	n_controls	bonferroni	description	group
296	0.0112554	1.0755	1.05344	1.09756	1.00318e-10	59974	9831	50143	TRUE	Mood disorders	mental disorders
313.3	0.0477054	1.33688	1.24338	1.43039	1.15681e-09	65177	476	64701	TRUE	Autism	mental disorders
296.2	0.0119387	1.06833	1.04493	1.09173	3.08791e-08	60212	8521	51691	TRUE	Depression	mental disorders
313	0.0269087	1.1484	1.09566	1.20114	2.71388e-07	64463	1541	62922	TRUE	Pervasive developmental disorders	mental disorders
174.11	0.0216414	1.09656	1.05414	1.13898	2.05094e-05	64504	2442	62062	TRUE	Malignant neoplasm of female breast	neoplasms
174.1	0.0215516	1.09486	1.05261	1.1371	2.61176e-05	64487	2465	62022	TRUE	Breast cancer [female]	neoplasms
174	0.0212612	1.09343	1.05176	1.1351	2.65621e-05	64382	2544	61838	TRUE	Breast cancer	neoplasms
300	0.0119588	1.05032	1.02688	1.07376	4.03432e-05	59533	8543	50990	FALSE	Anxiety disorders	mental disorders
296.22	0.016068	1.06754	1.03605	1.09903	4.75126e-05	62779	4343	58436	FALSE	Major depressive disorder	mental disorders
296.1	0.0252194	1.10641	1.05698	1.15584	6.08182e-05	64240	1656	62584	FALSE	Bipolar	mental disorders
313.1	0.032039	1.13338	1.07058	1.19618	9.31062e-05	64694	1044	63650	FALSE	Attention deficit hyperactivity disorder	mental disorders
736	0.0549172	1.23914	1.1315	1.34678	9.44631e-05	64618	342	64276	FALSE	Other acquired deformities of limbs	musculoskeletal
300.1	0.0127821	1.04858	1.02353	1.07363	0.000206253	60214	7303	52911	FALSE	Anxiety disorder	mental disorders
726.2	0.0867598	1.37428	1.20423	1.54432	0.000247874	65164	138	65026	FALSE	Synoviopathy	musculoskeletal
745	0.0102351	1.03771	1.01765	1.05777	0.000298678	55857	13793	42064	FALSE	Pain in joint	musculoskeletal
300.9	0.0321123	1.12256	1.05962	1.1855	0.000318082	64960	1011	63949	FALSE	Posttraumatic stress disorder	mental disorders
726.1	0.0207754	1.077	1.03628	1.11772	0.000356132	62776	2567	60209	FALSE	Enthesopathy	musculoskeletal
297.1	0.0384104	1.14109	1.06581	1.21638	0.000589933	64787	704	64083	FALSE	Suicidal ideation	mental disorders
300.11	0.0268512	1.09448	1.04186	1.14711	0.00077275	64359	1463	62896	FALSE	Generalized anxiety disorder	mental disorders
686.1	0.0722863	1.26915	1.12746	1.41083	0.000976474	64737	197	64540	FALSE	Carbuncle and furuncle	dermatologic
297	0.0356695	1.12346	1.05355	1.19338	0.00109939	64642	818	63824	FALSE	Suicidal ideation or attempt	mental disorders
836	0.082223	0.76636	0.605203	0.927517	0.00121063	65141	153	64988	FALSE	Traumatic arthropathy	injuries & poisonings
615	0.0594074	0.828724	0.712286	0.945163	0.00156497	64859	293	64566	FALSE	Endometriosis	genitourinary
175	0.0346295	1.11419	1.04632	1.18206	0.00179355	64930	888	64042	FALSE	Acquired absence of breast	neoplasms
726	0.0154109	1.04876	1.01855	1.07896	0.0020079	60977	4887	56090	FALSE	Peripheral enthesopathies and allied syndromes	musculoskeletal
367.1	0.0259995	1.08238	1.03142	1.13334	0.00232886	64111	1570	62541	FALSE	Myopia	sense organs
172	0.0162918	0.952548	0.920616	0.98448	0.00284536	63402	4460	58942	FALSE	Skin cancer	neoplasms
709	0.0309001	0.913529	0.852964	0.974093	0.00342394	64778	1107	63671	FALSE	Diffuse diseases of connective tissue	dermatologic
367	0.0209453	1.06287	1.02182	1.10393	0.00360076	62703	2463	60240	FALSE	Disorders of refraction and accommodation; blindness and low vision	sense organs
427.9	0.0158207	1.04565	1.01464	1.07666	0.00477798	61945	4509	57436	FALSE	Palpitations	circulatory system
112	0.0245325	1.07106	1.02298	1.11914	0.00513782	62377	1762	60615	FALSE	Candidiasis	infectious diseases
278.1	0.0137968	1.03914	1.0121	1.06618	0.00539287	59749	6084	53665	FALSE	Obesity	endocrine/metabolic
172.11	0.0307413	0.918423	0.85817	0.978676	0.00563717	64887	1119	63768	FALSE	Melanomas of skin	neoplasms
276.12	0.0178154	0.952163	0.917245	0.987081	0.00593209	63092	3483	59609	FALSE	Hyposmolality and/or hyponatremia	endocrine/metabolic
278	0.0129135	1.03569	1.01038	1.061	0.00661557	57552	7196	50356	FALSE	Overweight, obesity and other hyperalimentation	endocrine/metabolic
198.7	0.0514282	0.870495	0.769695	0.971294	0.00700014	65079	393	64686	FALSE	Secondary malignant neoplasm of skin	neoplasms
117.1	0.081318	1.24374	1.08436	1.40312	0.00731109	65229	156	65073	FALSE	Histoplasmosis	infectious diseases
333.1	0.04346	1.12316	1.03797	1.20834	0.00753128	64820	554	64266	FALSE	Essential tremor	neurological
611.1	0.0306113	1.08457	1.02457	1.14456	0.00800258	64541	1158	63383	FALSE	Abnormal mammogram	genitourinary
536	0.0279754	1.07605	1.02122	1.13088	0.00879392	62789	1341	61448	FALSE	Disorders of function of stomach	digestive
475.9	0.0473744	1.13152	1.03867	1.22437	0.00910214	64371	464	63907	FALSE	Postnasal drip	respiratory
276.13	0.0193433	0.951038	0.913126	0.988951	0.00945179	63126	2948	60178	FALSE	Hyperpotassemia	endocrine/metabolic
368	0.0257259	1.0687	1.01827	1.11912	0.00980577	62436	1595	60841	FALSE	Visual disturbances	sense organs
695.41	0.0806005	0.814144	0.656167	0.972121	0.0107391	65237	159	65078	FALSE	Cutaneous lupus erythematosus	dermatologic
377	0.0454372	1.12104	1.03199	1.2101	0.0119151	64849	500	64349	FALSE	Disorders of optic nerve and visual pathways	sense organs
211	0.0506601	1.13578	1.03649	1.23507	0.0119633	64273	404	63869	FALSE	Benign neoplasm of other parts of digestive system	neoplasms
755.6	0.0740877	1.2043	1.05909	1.34952	0.0120997	65128	186	64942	FALSE	Other congenital anomalies of lower limb, including pelvic girdle	congenital anomalies
715.2	0.0889968	1.25004	1.07561	1.42447	0.0121523	65266	130	65136	FALSE	Ankylosing spondylitis	musculoskeletal
276.6	0.0209944	0.948894	0.907745	0.990043	0.012466	63526	2478	61048	FALSE	Fluid overload	endocrine/metabolic
536.3	0.0504731	1.13252	1.03359	1.23144	0.0136827	65019	405	64614	FALSE	Gastroparesis	digestive
371.1	0.0635428	1.16866	1.04411	1.2932	0.0141767	65152	256	64896	FALSE	Uveitis, noninfectious or NOS	sense organs
495	0.0168804	1.04223	1.00915	1.07532	0.0142663	62270	3857	58413	FALSE	Asthma	respiratory
729	0.0244276	1.06153	1.01366	1.10941	0.0145024	64372	1830	62542	FALSE	Other disorders of soft tissues	musculoskeletal
71.1	0.0397117	1.10168	1.02385	1.17952	0.0147468	65299	665	64634	FALSE	HIV infection, symptomatic	infectious diseases
771.1	0.0201127	1.05025	1.01082	1.08967	0.01479	62224	2695	59529	FALSE	Swelling of limb	symptoms
172.1	0.0280718	0.934845	0.879825	0.989866	0.0163922	64582	1351	63231	FALSE	Melanomas of skin, dx or hx	neoplasms
636.3	0.0575782	0.871026	0.758172	0.983879	0.0164759	64720	315	64405	FALSE	Hemorrhage in early pregnancy	pregnancy complications
349	0.0513864	0.884261	0.783543	0.984978	0.0166797	64664	392	64272	FALSE	Other and unspecified disorders of the nervous system	neurological
395	0.0154338	1.03756	1.00731	1.06781	0.0168813	61417	4968	56449	FALSE	Heart valve disorders	circulatory system
367.2	0.0414209	1.10374	1.02255	1.18492	0.0171743	64551	608	63943	FALSE	Astigmatism	sense organs
766	0.0290011	1.0714	1.01456	1.12824	0.0174034	63968	1260	62708	FALSE	Neuralgia, neuritis, and radiculitis NOS	symptoms
614.5	0.0365408	1.09042	1.0188	1.16204	0.0178393	63488	787	62701	FALSE	Inflammatory disease of cervix, vagina, and vulva	genitourinary
755.61	0.0772198	1.20065	1.0493	1.352	0.0178816	65176	171	65005	FALSE	Congenital hip dysplasia and deformity	congenital anomalies
289.5	0.0676359	1.17343	1.04087	1.306	0.0180481	64738	225	64513	FALSE	Diseases of spleen	hematopoietic
244.4	0.0133326	1.03193	1.0058	1.05807	0.0183864	62869	6867	56002	FALSE	Hypothyroidism NOS	endocrine/metabolic
592	0.031813	1.07767	1.01531	1.14002	0.0187141	63913	1045	62868	FALSE	Cystitis and urethritis	genitourinary
760	0.011618	1.02768	1.00491	1.05045	0.0187584	58233	9501	48732	FALSE	Back pain	symptoms
946	0.0740142	0.840385	0.695317	0.985453	0.0187993	64969	189	64780	FALSE	Anaphylactic shock NOS	injuries & poisonings
539	0.0336349	1.08187	1.01595	1.14779	0.0193062	65044	923	64121	FALSE	Bariatric surgery	digestive
71	0.0394213	1.09643	1.01917	1.1737	0.0195281	65290	675	64615	FALSE	Human immunodeficiency virus [HIV] disease	infectious diseases
331.9	0.0696676	1.17517	1.03862	1.31172	0.0205097	64383	214	64169	FALSE	Cerebral degeneration, unspecified	neurological
379.5	0.0831384	1.21205	1.0491	1.37501	0.0207111	65191	150	65041	FALSE	Disorders of iris and ciliary body	sense organs
306	0.0261682	1.06201	1.01072	1.1133	0.0214939	63433	1567	61866	FALSE	Other mental disorder	mental disorders
535.8	0.0516031	1.12522	1.02408	1.22636	0.0222412	63379	388	62991	FALSE	Other specified gastritis	digestive
470	0.0248146	1.0582	1.00957	1.10684	0.0226157	63675	1716	61959	FALSE	Septal Deviations/Turbinate Hypertrophy	respiratory
276.1	0.0114004	0.974518	0.952174	0.996863	0.0235668	59617	9882	49735	FALSE	Electrolyte imbalance	endocrine/metabolic
344	0.0441231	1.10498	1.0185	1.19147	0.023663	64892	531	64361	FALSE	Other paralytic syndromes	neurological
592.1	0.0330097	1.07729	1.01259	1.14198	0.0241194	64198	972	63226	FALSE	Cystitis	genitourinary
727.5	0.0955943	1.24001	1.05265	1.42738	0.0244255	65007	113	64894	FALSE	Rupture of synovium	musculoskeletal
364	0.0556125	0.88367	0.774669	0.99267	0.0261611	64950	337	64613	FALSE	Corneal opacity and other disorders of cornea	sense organs
603.1	0.0818755	0.833785	0.673309	0.994261	0.0264058	65072	155	64917	FALSE	Hydrocele	genitourinary
611.11	0.0473812	1.11076	1.01789	1.20362	0.0266292	64856	470	64386	FALSE	Mammographic microcalcification	genitourinary
312	0.0488086	1.1139	1.01824	1.20957	0.0271004	64802	432	64370	FALSE	Conduct disorders	mental disorders
172.2	0.0181947	0.960811	0.92515	0.996473	0.0280062	63675	3523	60152	FALSE	Other non-epithelial cancer of skin	neoplasms
300.3	0.0509253	1.11759	1.01778	1.21741	0.0290243	65062	398	64664	FALSE	Obsessive-compulsive disorders	mental disorders
429.3	0.0384825	0.919447	0.844021	0.994872	0.0290817	62575	704	61871	FALSE	Symptoms involving cardiovascular system	circulatory system
327.1	0.0596052	1.1385	1.02168	1.25533	0.0295396	64628	290	64338	FALSE	Hypersomnia	neurological
743.9	0.0199684	1.04429	1.00515	1.08342	0.0300003	61984	2833	59151	FALSE	Osteopenia or other disorder of bone and cartilage	musculoskeletal
716.9	0.0263437	1.0588	1.00716	1.11043	0.0301044	62168	1543	60625	FALSE	Arthropathy NOS	musculoskeletal
276	0.0102122	0.978151	0.958135	0.998166	0.0305201	57413	13371	44042	FALSE	Disorders of fluid, electrolyte, and acid-base balance	endocrine/metabolic
586.12	0.0646089	0.869805	0.743172	0.996439	0.0308559	65218	248	64970	FALSE	Vesicoureteral reflux	genitourinary
800.4	0.0626067	1.14453	1.02182	1.26724	0.0310683	65149	263	64886	FALSE	Fracture of patella	injuries & poisonings
722.1	0.0317366	1.07082	1.00861	1.13302	0.0310858	63962	1043	62919	FALSE	Displacement of intervertebral disc	musculoskeletal
586.1	0.0635815	0.872307	0.747688	0.996927	0.0316629	65121	256	64865	FALSE	Anatomical abnormatilies of kidney and ureters	genitourinary
531.4	0.0645947	1.1471	1.02049	1.2737	0.0336257	64396	249	64147	FALSE	Peptic ulcer, site unspecified	digestive
743	0.0146302	1.03143	1.00276	1.06011	0.0343986	60257	5879	54378	FALSE	Osteoporosis, osteopenia and pathological fracture	musculoskeletal
295	0.0367853	1.0809	1.0088	1.153	0.0344504	64108	769	63339	FALSE	Schizophrenia and other psychotic disorders	mental disorders
290	0.0256839	1.05563	1.00529	1.10597	0.0350461	63326	1670	61656	FALSE	Delirium dementia and amnestic and other cognitive disorders	mental disorders
611	0.021601	1.04622	1.00388	1.08855	0.0364771	63483	2419	61064	FALSE	Abnormal findings on mammogram or breast exam	genitourinary
495.2	0.0361956	1.07845	1.00751	1.14939	0.0369236	64447	796	63651	FALSE	Asthma with exacerbation	respiratory
204.1	0.0586323	0.885071	0.770152	0.999991	0.0373195	65162	302	64860	FALSE	Lymphoid leukemia	neoplasms
157	0.0414686	0.917323	0.836045	0.998602	0.0374358	65087	608	64479	FALSE	Pancreatic cancer	neoplasms
241.1	0.035345	1.07509	1.00581	1.14436	0.0405155	64548	841	63707	FALSE	Nontoxic uninodular goiter	endocrine/metabolic
709.2	0.0535526	0.896306	0.791343	1.00127	0.0409319	65184	364	64820	FALSE	Sicca syndrome	dermatologic
761	0.016324	1.03357	1.00158	1.06557	0.0430979	61624	4234	57390	FALSE	Cervicalgia	symptoms
264.9	0.039501	1.08295	1.00553	1.16038	0.0436435	64814	702	64112	FALSE	Lack of normal physiological development, unspecified	endocrine/metabolic
721	0.0191738	1.03937	1.00179	1.07695	0.0440148	61226	3065	58161	FALSE	Spondylosis and allied disorders	musculoskeletal
611.3	0.026599	1.05472	1.00259	1.10686	0.045183	63658	1533	62125	FALSE	Lump or mass in breast	genitourinary
703	0.0592323	1.12566	1.00957	1.24176	0.0456695	64561	297	64264	FALSE	Diseases of nail, NOS	dermatologic
614.52	0.0404767	1.08408	1.00474	1.16341	0.0461028	64022	638	63384	FALSE	Vaginitis and vulvovaginitis	genitourinary
610.3	0.095571	0.826819	0.639499	1.01414	0.0466096	65083	114	64969	FALSE	Fibrosclerosis of breast	genitourinary
916	0.0345908	1.07095	1.00315	1.13875	0.0475155	61075	876	60199	FALSE	Contusion	injuries & poisonings
244	0.012878	1.02578	1.00054	1.05102	0.0481064	62741	7433	55308	FALSE	Hypothyroidism	endocrine/metabolic
317	0.0273311	1.05529	1.00172	1.10885	0.0489669	63968	1414	62554	FALSE	Alcohol-related disorders	mental disorders
430.2	0.0449191	0.915616	0.827575	1.00366	0.0496936	64889	515	64374	FALSE	Intracerebral hemorrhage	circulatory system
297.2	0.074479	1.15678	1.0108	1.30276	0.0505299	65079	184	64895	FALSE	Suicide or self-inflicted injury	mental disorders
317.1	0.0314793	1.06338	1.00168	1.12508	0.0509252	64236	1058	63178	FALSE	Alcoholism	mental disorders
740.9	0.0158905	1.0315	1.00036	1.06265	0.0509386	60897	4791	56106	FALSE	Osteoarthrosis NOS	musculoskeletal
475	0.0203999	1.0406	1.00061	1.08058	0.0510901	62479	2587	59892	FALSE	Chronic sinusitis	respiratory
782.3	0.0148456	1.02934	1.00025	1.05844	0.0514053	60281	5308	54973	FALSE	Edema	symptoms
380.1	0.0454897	1.09222	1.00306	1.18138	0.0524786	64419	500	63919	FALSE	Otitis externa	sense organs
295.2	0.0753605	1.15702	1.00932	1.30473	0.0529429	64991	181	64810	FALSE	Paranoid disorders	mental disorders
564	0.0209666	1.04139	1.00029	1.08248	0.0530844	61825	2450	59375	FALSE	Functional digestive disorders	digestive
728.7	0.0354596	1.07086	1.00135	1.14036	0.0535332	64310	836	63474	FALSE	Fasciitis	musculoskeletal
804	0.0386894	1.07696	1.00113	1.15279	0.0553264	64566	695	63871	FALSE	Fracture of hand or wrist	injuries & poisonings
202.2	0.0497773	0.909205	0.811641	1.00677	0.0558494	64986	420	64566	FALSE	Non-Hodgkins lymphoma	neoplasms
695.4	0.0340842	0.936912	0.870107	1.00372	0.0558867	65066	902	64164	FALSE	Lupus (localized and systemic)	dermatologic
969	0.0840822	1.17437	1.00957	1.33917	0.055926	64944	145	64799	FALSE	Poisoning by psychotropic agents	injuries & poisonings
204.11	0.079654	0.858948	0.702826	1.01507	0.056283	65234	163	65071	FALSE	Lymphoid leukemia, acute	neoplasms
117	0.0425699	1.08453	1.00109	1.16797	0.0566274	64923	571	64352	FALSE	Mycoses	infectious diseases
442.3	0.0945682	0.83546	0.650106	1.02081	0.0573034	65217	116	65101	FALSE	Aneurysm of artery of lower extremity	circulatory system
189	0.0260906	0.952017	0.90088	1.00315	0.0594737	64703	1599	63104	FALSE	Cancer of urinary organs (incl. kidney and bladder)	neoplasms
621	0.088653	1.18148	1.00772	1.35524	0.0599542	65242	131	65111	FALSE	Endometrial hyperplasia	genitourinary
628	0.0378346	0.931638	0.857482	1.00579	0.0612624	64132	734	63398	FALSE	Ovarian cyst	genitourinary
366	0.015932	1.02999	0.99876	1.06121	0.0636653	63387	4829	58558	FALSE	Cataract	sense organs
368.1	0.0713833	1.14021	1.0003	1.28012	0.0660476	65136	201	64935	FALSE	Amblyopia	sense organs
723	0.0428203	1.08137	0.997441	1.1653	0.0677182	64284	569	63715	FALSE	Other disorders of cervical region	musculoskeletal
289.8	0.061276	0.894291	0.77419	1.01439	0.0682593	65159	275	64884	FALSE	Polycythemia, secondary	hematopoietic
368.9	0.0517696	1.09866	0.997191	1.20013	0.069141	64206	386	63820	FALSE	Subjective visual disturbances	sense organs
110.12	0.064327	1.1231	0.997014	1.24918	0.0711282	64847	252	64595	FALSE	Althete's foot	infectious diseases
506	0.02241	0.960512	0.916588	1.00444	0.0722064	64219	2132	62087	FALSE	Empyema and pneumothorax	respiratory
695	0.0220363	0.961315	0.918124	1.00451	0.0733963	62952	2218	60734	FALSE	Erythematous conditions	dermatologic
524	0.0568499	0.903307	0.791881	1.01473	0.0736474	65144	321	64823	FALSE	Dentofacial anomalies, including malocclusion	digestive
750.21	0.0733566	0.877105	0.733326	1.02088	0.0738482	64939	188	64751	FALSE	Congenital anomalies of intestine	congenital anomalies
366.2	0.0169246	1.0307	0.997531	1.06388	0.0739635	63887	4135	59752	FALSE	Senile cataract	sense organs
740	0.0130608	1.02352	0.997921	1.04912	0.0750774	59393	8103	51290	FALSE	Osteoarthrosis	musculoskeletal
276.11	0.0389642	0.933063	0.856693	1.00943	0.0753852	64760	685	64075	FALSE	Hyperosmolality and/or hypernatremia	endocrine/metabolic
372	0.071352	1.13423	0.99438	1.27408	0.0775231	64713	203	64510	FALSE	Disorders of conjunctiva	sense organs
472	0.0259054	1.04675	0.995976	1.09752	0.0777756	63526	1574	61952	FALSE	Chronic pharyngitis and nasopharyngitis	respiratory
301	0.0570128	1.10563	0.993884	1.21737	0.0781939	65043	317	64726	FALSE	Personality disorders	mental disorders
172.3	0.0563269	0.905616	0.795215	1.01602	0.078394	64935	331	64604	FALSE	Carcinoma in situ of skin	neoplasms
709.6	0.0649188	0.892187	0.764946	1.01943	0.078872	65225	245	64980	FALSE	Other specified diffuse diseases of connective tissue	dermatologic
198.5	0.0328778	0.944154	0.879714	1.00859	0.080488	65014	970	64044	FALSE	Secondary malignancy of brain/spine	neoplasms
949	0.0392867	1.07072	0.993719	1.14772	0.0819789	63516	676	62840	FALSE	Allergies, other	injuries & poisonings
512.1	0.0325462	0.945028	0.881237	1.00882	0.0823411	63032	987	62045	FALSE	Wheezing	respiratory
599	0.0132616	1.02316	0.997162	1.04915	0.0843244	57475	6937	50538	FALSE	Other symptoms/disorders or the urinary system	genitourinary
476	0.0140067	1.02437	0.996913	1.05182	0.0856635	60420	5855	54565	FALSE	Allergic rhinitis	respiratory
585	0.0118844	0.979794	0.956501	1.00309	0.0858689	62962	9139	53823	FALSE	Renal failure	genitourinary
301.2	0.0738782	1.13471	0.989908	1.27951	0.0871543	65187	188	64999	FALSE	Antisocial/borderline personality disorder	mental disorders
276.41	0.0191701	0.967791	0.930218	1.00536	0.0876706	63061	2972	60089	FALSE	Acidosis	endocrine/metabolic
772.2	0.0277522	1.04836	0.993967	1.10276	0.0887985	63951	1367	62584	FALSE	Spasm of muscle	symptoms
912	0.0787737	1.14335	0.988954	1.29775	0.0890172	63873	167	63706	FALSE	Insect bite	injuries & poisonings
425.11	0.0723071	0.884609	0.742887	1.02633	0.0899484	65236	198	65038	FALSE	Hypertrophic obstructive cardiomyopathy	circulatory system
612	0.0531606	0.913855	0.80966	1.01805	0.0901589	64752	368	64384	FALSE	Breast conditions, congenital or relating to hormones	genitourinary
395.2	0.0209254	1.03596	0.994943	1.07697	0.0913833	63464	2558	60906	FALSE	Nonrheumatic aortic valve disorders	circulatory system
318	0.0137694	1.02351	0.996519	1.05049	0.0915239	59819	6276	53543	FALSE	Tobacco use disorder	mental disorders
721.1	0.0197334	1.03385	0.995176	1.07253	0.0915733	61344	2880	58464	FALSE	Spondylosis without myelopathy	musculoskeletal
681.5	0.026449	1.04558	0.993745	1.09743	0.0919163	64293	1513	62780	FALSE	Cellulitis and abscess of leg, except foot	dermatologic
510.2	0.0723262	0.885673	0.743914	1.02743	0.0932286	65217	197	65020	FALSE	Lung transplant	respiratory
159.4	0.0780513	0.878074	0.725093	1.03105	0.0957354	65169	170	64999	FALSE	Malignant neoplasm of retroperitoneum and peritoneum	neoplasms
189.12	0.0785058	1.13964	0.985772	1.29351	0.0959053	65186	168	65018	FALSE	Malignant neoplasm of renal pelvis	neoplasms
479	0.0212517	1.03595	0.994301	1.07761	0.0964905	61693	2371	59322	FALSE	Other upper respiratory disease	respiratory
614	0.0313426	1.05343	0.992001	1.11486	0.0967546	62930	1080	61850	FALSE	Inflammatory diseases of female pelvic organs	genitourinary
362.27	0.0783358	1.13885	0.985315	1.29239	0.0969546	65146	169	64977	FALSE	Drusen (degenerative) of retina	sense organs
727	0.0193921	1.03269	0.994684	1.0707	0.0971358	61920	2924	58996	FALSE	Other disorders of synovium, tendon, and bursa	musculoskeletal
459	0.0328937	0.947107	0.882635	1.01158	0.098516	62594	970	61624	FALSE	Other disorders of circulatory system	circulatory system
585.3	0.0155888	0.974611	0.944057	1.00516	0.0989971	63419	4818	58601	FALSE	Chronic renal failure [CKD]	genitourinary
743.2	0.0371037	1.0631	0.990372	1.13582	0.0991413	64343	759	63584	FALSE	Pathologic fracture	musculoskeletal
716	0.0255089	1.04294	0.992946	1.09294	0.0992886	61653	1648	60005	FALSE	Other arthropathies	musculoskeletal
202	0.0461862	0.926961	0.836436	1.01749	0.100561	64849	488	64361	FALSE	Cancer of other lymphoid, histiocytic tissue	neoplasms
374	0.0290381	1.04871	0.991798	1.10563	0.101431	63952	1268	62684	FALSE	Other disorders of eyelids	sense organs
801.1	0.0387409	0.938849	0.862917	1.01478	0.103359	64860	693	64167	FALSE	Fracture of foot	injuries & poisonings
592.11	0.0455677	1.07698	0.987667	1.16629	0.103636	64899	505	64394	FALSE	Acute cystitis	genitourinary
564.1	0.0267875	1.04455	0.992051	1.09706	0.103679	63583	1475	62108	FALSE	Irritable Bowel Syndrome	digestive
599.3	0.0200685	1.03307	0.993734	1.0724	0.104993	61460	2750	58710	FALSE	Dysuria	genitourinary
771.2	0.0806403	1.13959	0.98154	1.29765	0.105138	64810	159	64651	FALSE	Cramp of limb	symptoms
295.1	0.0665207	1.11349	0.983105	1.24387	0.106101	65217	232	64985	FALSE	Schizophrenia	mental disorders
378.5	0.0871022	1.15097	0.980245	1.32169	0.106482	65234	135	65099	FALSE	Paralytic strabismus	sense organs
524.3	0.0595512	0.908358	0.791638	1.02508	0.106524	65198	292	64906	FALSE	Anomalies of tooth position/malocclusion	digestive
415.2	0.0230317	0.963705	0.918562	1.00885	0.108449	63436	2015	61421	FALSE	Chronic pulmonary heart disease	circulatory system
530.12	0.100752	1.17545	0.97798	1.37293	0.108609	65072	101	64971	FALSE	Ulcer of esophagus	digestive
255.11	0.0993545	1.17258	0.977843	1.36731	0.109069	65212	104	65108	FALSE	Cushing's syndrome	endocrine/metabolic
656.7	0.0865901	0.87064	0.700924	1.04036	0.109644	65182	137	65045	FALSE	Conditions involving the integument and temperature regulation of fetus and newborn	pregnancy complications
353.2	0.0892626	1.1534	0.978449	1.32836	0.109854	64940	130	64810	FALSE	Nerve root lesions	neurological
604.3	0.0999493	1.17309	0.977185	1.36899	0.110224	65306	103	65203	FALSE	Peyronie's disease	genitourinary
292.1	0.029955	0.953324	0.894612	1.01204	0.110545	63950	1174	62776	FALSE	Aphasia/speech disturbance	mental disorders
636	0.0315881	0.950876	0.888963	1.01279	0.11079	64074	1096	62978	FALSE	Early or threatened labor; hemorrhage in early pregnancy	pregnancy complications
348.4	0.0870103	0.870502	0.699962	1.04104	0.11096	65153	135	65018	FALSE	Cerebral cysts	neurological
535.2	0.0488247	1.08087	0.985173	1.17657	0.111215	63766	434	63332	FALSE	Atrophic gastritis	digestive
386.9	0.0167524	1.02697	0.994136	1.05981	0.11214	60765	4075	56690	FALSE	Dizziness and giddiness (Light-headedness and vertigo)	sense organs
356	0.0259837	1.04201	0.991082	1.09294	0.113253	63260	1584	61676	FALSE	Hereditary and idiopathic peripheral neuropathy	neurological
481	0.0349949	0.946203	0.877613	1.01479	0.114067	64002	854	63148	FALSE	Influenza	respiratory
41.2	0.0301558	1.04868	0.989571	1.10778	0.115001	64411	1153	63258	FALSE	Streptococcus infection	infectious diseases
288.2	0.0175218	0.972767	0.938424	1.00711	0.11507	61979	3598	58381	FALSE	Elevated white blood cell count	hematopoietic
564.9	0.0847911	1.14279	0.9766	1.30898	0.115455	65067	143	64924	FALSE	Personal history of diseases of digestive system	digestive
740.2	0.022619	1.03606	0.991731	1.0804	0.117272	64147	2193	61954	FALSE	Osteoarthrosis, generalized	musculoskeletal
286.9	0.0783233	1.13017	0.976661	1.28369	0.118193	65114	167	64947	FALSE	Abnormal coagulation profile	hematopoietic
704.8	0.0573339	1.09371	0.981332	1.20608	0.118221	64395	316	64079	FALSE	Other specified diseases of hair and hair follicles	dermatologic
327.4	0.0182824	1.02897	0.993139	1.06481	0.118237	61844	3321	58523	FALSE	Insomnia	neurological
555.1	0.0232679	1.03693	0.991322	1.08253	0.119126	65003	1972	63031	FALSE	Regional enteritis	digestive
302	0.0666213	1.10921	0.978629	1.23978	0.119772	64839	233	64606	FALSE	Sexual and gender identity disorders	mental disorders
426.32	0.0418614	0.937019	0.854971	1.01907	0.120192	64768	601	64167	FALSE	Left bundle branch block	circulatory system
70.9	0.0541514	1.08765	0.981513	1.19379	0.120767	64701	352	64349	FALSE	Hepatitis NOS	infectious diseases
871	0.0289277	1.04588	0.989186	1.10258	0.120936	62668	1256	61412	FALSE	Open wounds of extremities	injuries & poisonings
758	0.0504737	1.08127	0.982343	1.1802	0.121601	65155	409	64746	FALSE	Chromosomal anomalies and genetic disorders	congenital anomalies
395.1	0.0196099	1.03082	0.992382	1.06925	0.12167	62404	2897	59507	FALSE	Nonrheumatic mitral valve disorders	circulatory system
430	0.0326212	0.950849	0.886911	1.01479	0.122341	64214	985	63229	FALSE	Intracranial hemorrhage	circulatory system
327.31	0.0964654	0.861672	0.6726	1.05074	0.122744	65193	111	65082	FALSE	Central/nonobstroctive sleep apnea	neurological
695.42	0.0351255	0.947481	0.878635	1.01633	0.124567	65076	848	64228	FALSE	Systemic lupus erythematosus	dermatologic
244.2	0.0362152	0.946029	0.875047	1.01701	0.125518	64696	798	63898	FALSE	Acquired hypothyroidism	endocrine/metabolic
204.12	0.0747251	0.891918	0.745457	1.03838	0.125844	65246	186	65060	FALSE	Lymphoid leukemia, chronic	neoplasms
350.1	0.0269909	1.0421	0.989193	1.095	0.126591	63799	1443	62356	FALSE	Abnormal involuntary movements	neurological
591	0.0127285	1.01955	0.994602	1.0445	0.128245	59851	7581	52270	FALSE	Urinary tract infection	genitourinary
158	0.0554991	0.919062	0.810284	1.02784	0.128318	64677	337	64340	FALSE	Neoplasm of unspecified nature of digestive system	neoplasms
264.3	0.0422994	1.06633	0.983421	1.14923	0.128952	64990	616	64374	FALSE	Delayed milestones	endocrine/metabolic
599.9	0.0279929	1.04337	0.988506	1.09824	0.129331	63447	1362	62085	FALSE	Other abnormality of urination	genitourinary
290.16	0.086425	1.13998	0.970589	1.30938	0.129542	65236	139	65097	FALSE	Vascular dementia	mental disorders
442	0.0275879	0.959131	0.905059	1.0132	0.130399	64162	1416	62746	FALSE	Other aneurysm	circulatory system
681.3	0.0406016	1.06322	0.983641	1.1428	0.131084	64684	630	64054	FALSE	Cellulitis and abscess of arm/hand	dermatologic
627.1	0.0451121	1.0704	0.981979	1.15882	0.131541	64939	521	64418	FALSE	Postmenopausal bleeding	genitourinary
426.92	0.0302379	0.955584	0.896318	1.01485	0.132965	64908	1167	63741	FALSE	Cardiac defibrillator in situ	circulatory system
612.2	0.0577303	0.91705	0.803899	1.0302	0.133624	64908	312	64596	FALSE	Hypertrophy of breast (Gynecomastia)	genitourinary
701.2	0.0317945	1.04883	0.986515	1.11115	0.13373	63824	1041	62783	FALSE	Scar conditions and fibrosis of skin	dermatologic
305.2	0.0512768	1.07977	0.979267	1.18027	0.134463	65021	394	64627	FALSE	Eating disorder	mental disorders
536.7	0.0488282	1.07549	0.97979	1.1712	0.136087	64889	431	64458	FALSE	Complications of gastrostomy, colostomy and enterostomy	digestive
764	0.0298523	1.04533	0.986823	1.10384	0.137496	64187	1196	62991	FALSE	Sciatica	symptoms
459.1	0.0689085	0.902758	0.767698	1.03782	0.137654	64729	218	64511	FALSE	Hemorrhage NOS	circulatory system
378	0.037849	1.05773	0.983548	1.13192	0.138093	64620	729	63891	FALSE	Strabismus and other disorders of binocular eye movements	sense organs
751.2	0.0412017	0.940931	0.860176	1.02169	0.13948	64155	611	63544	FALSE	Congenital anomalies of urinary system	congenital anomalies
751.21	0.0524995	0.92566	0.822761	1.02856	0.141179	64436	376	64060	FALSE	Cystic kidney disease	congenital anomalies
565.1	0.0939629	1.14817	0.964003	1.33234	0.141434	64396	117	64279	FALSE	Anal and rectal polyp	digestive
586.2	0.0358155	1.05401	0.983808	1.1242	0.141944	63715	827	62888	FALSE	Cyst of kidney, acquired	genitourinary
427	0.00999833	1.01476	0.99516	1.03435	0.142882	57659	15232	42427	FALSE	Cardiac dysrhythmias	circulatory system
530.15	0.0828207	1.12845	0.966126	1.29078	0.14452	65250	149	65101	FALSE	Eosinophilic esophagitis	digestive
427.12	0.0261426	0.962634	0.911395	1.01387	0.145202	64304	1567	62737	FALSE	Paroxysmal ventricular tachycardia	circulatory system
585.33	0.0204423	0.970797	0.93073	1.01086	0.147106	64499	2672	61827	FALSE	Chronic Kidney Disease, Stage III	genitourinary
341	0.0443694	0.937967	0.851003	1.02493	0.148924	64890	526	64364	FALSE	Other demyelinating diseases of central nervous system	neurological
520.2	0.0597652	1.08981	0.972667	1.20695	0.150157	65197	288	64909	FALSE	Disturbances in tooth eruption	digestive
531	0.0347837	1.05125	0.98307	1.11942	0.150781	62865	867	61998	FALSE	Peptic ulcer (excl. esophageal)	digestive
499	0.0672505	0.907938	0.776127	1.03975	0.150973	65275	225	65050	FALSE	Cystic fibrosis	respiratory
380.4	0.0276097	1.04029	0.986172	1.0944	0.152559	63612	1398	62214	FALSE	Impacted cerumen	sense organs
440.9	0.0507713	1.07526	0.975752	1.17477	0.152928	63445	411	63034	FALSE	Atherosclerosis of aorta	circulatory system
795.8	0.0844513	0.886394	0.72087	1.05192	0.153302	65292	144	65148	FALSE	Abnormal tumor markers	symptoms
707	0.0265182	1.03858	0.986603	1.09055	0.153449	63509	1515	61994	FALSE	Chronic ulcer of skin	dermatologic
440.2	0.0360053	0.949962	0.879392	1.02053	0.153952	64476	816	63660	FALSE	Atherosclerosis of the extremities	circulatory system
568.1	0.0375187	1.05494	0.981406	1.12848	0.153984	63961	739	63222	FALSE	Peritoneal adhesions (postoperative) (postinfection)	digestive
198.3	0.0317883	0.955701	0.893396	1.01801	0.154054	64679	1041	63638	FALSE	Secondary malignant neoplasm of digestive systems	neoplasms
415	0.0182121	0.974379	0.938683	1.01007	0.154112	62694	3309	59385	FALSE	Pulmonary heart disease	circulatory system
286.7	0.0252468	0.96466	0.915176	1.01414	0.15412	62667	1658	61009	FALSE	Other and unspecified coagulation defects	hematopoietic
78	0.0303421	1.04408	0.984612	1.10355	0.155103	63754	1138	62616	FALSE	Viral warts & HPV	infectious diseases
573.7	0.0445396	1.06531	0.978015	1.15261	0.155461	64758	525	64233	FALSE	Abnormal results of function study of liver	digestive
255.1	0.0690677	1.103	0.967623	1.23837	0.155802	65097	216	64881	FALSE	Adrenal hyperfunction	endocrine/metabolic
290.1	0.0319382	1.04634	0.983746	1.10894	0.156061	64636	1092	63544	FALSE	Dementias	mental disorders
512.2	0.0364932	1.05308	0.981557	1.12461	0.156385	63253	781	62472	FALSE	Painful respiration	respiratory
726.3	0.0402719	1.05873	0.979802	1.13767	0.156417	64526	646	63880	FALSE	Bursitis	musculoskeletal
327.3	0.0148506	1.02126	0.992157	1.05037	0.156523	62333	5214	57119	FALSE	Sleep apnea	neurological
425.12	0.0894604	0.881084	0.705742	1.05643	0.157018	65282	129	65153	FALSE	Other hypertrophic cardiomyopathy	circulatory system
374.6	0.0369251	1.05364	0.981269	1.12601	0.157041	64491	780	63711	FALSE	Dermatochalasis	sense organs
555	0.0215028	1.03089	0.988746	1.07304	0.157104	64791	2321	62470	FALSE	Inflammatory bowel disease and other gastroenteritis and colitis	digestive
429	0.0307786	0.957504	0.897178	1.01783	0.158272	61727	1112	60615	FALSE	Ill-defined descriptions and complications of heart disease	circulatory system
433.8	0.0335939	1.04854	0.982695	1.11438	0.158272	64384	934	63450	FALSE	Late effects of cerebrovascular disease	circulatory system
722.8	0.0441207	0.939796	0.85332	1.02627	0.159331	65081	536	64545	FALSE	Postlaminectomy syndrome	musculoskeletal
733.4	0.056331	1.0825	0.97209	1.19291	0.159353	65039	326	64713	FALSE	Aseptic necrosis of bone	musculoskeletal
459.9	0.0420108	0.942619	0.860278	1.02496	0.159545	63437	592	62845	FALSE	Circulatory disease NEC	circulatory system
600	0.0231285	1.03306	0.987728	1.07839	0.159644	63471	2410	61061	FALSE	Hyperplasia of prostate	genitourinary
597.8	0.0640451	0.913905	0.788376	1.03943	0.15981	65159	253	64906	FALSE	Urethral hypermobility/ISD	genitourinary
656.6	0.091995	0.878864	0.698553	1.05917	0.160434	65218	121	65097	FALSE	Perinatal disorders of digestive system	pregnancy complications
458.1	0.0342265	1.0491	0.982016	1.11618	0.161375	64136	899	63237	FALSE	Orthostatic hypotension	circulatory system
288	0.0161974	0.977586	0.945839	1.00933	0.16164	60669	4262	56407	FALSE	Diseases of white blood cells	hematopoietic
599.8	0.0780633	0.896605	0.743601	1.04961	0.162085	64865	170	64695	FALSE	Other symptoms involving urinary system	genitourinary
512.8	0.0116998	1.01647	0.993536	1.0394	0.162694	57563	9067	48496	FALSE	Cough	respiratory
502	0.0390248	0.946993	0.870505	1.02348	0.162834	64361	685	63676	FALSE	Postinflammatory pulmonary fibrosis	respiratory
962	0.0692934	1.10149	0.965675	1.23731	0.163017	64693	214	64479	FALSE	Poisoning by hormones and synthetic substitutes	injuries & poisonings
292.6	0.0807021	1.11885	0.960674	1.27703	0.164056	64972	158	64814	FALSE	Hallucinations	mental disorders
41.4	0.03068	1.04359	0.983458	1.10372	0.164308	64515	1115	63400	FALSE	E. coli	infectious diseases
395.6	0.0305969	1.04338	0.983409	1.10335	0.165176	64900	1129	63771	FALSE	Heart valve replaced	circulatory system
960	0.0273405	1.0386	0.985009	1.09218	0.166012	62090	1439	60651	FALSE	Poisoning by antibiotics	injuries & poisonings
783	0.0124	1.01731	0.993009	1.04162	0.166271	58869	7743	51126	FALSE	Fever of unknown origin	symptoms
627.22	0.053407	0.928763	0.824086	1.03344	0.166439	64834	367	64467	FALSE	Need for Hormone replacement therapy (postmenopausal)	genitourinary
594.3	0.0388064	1.05515	0.97909	1.13121	0.166555	64939	692	64247	FALSE	Calculus of ureter	genitourinary
401.1	0.00991231	0.986401	0.966973	1.00583	0.167184	59498	24304	35194	FALSE	Essential hypertension	circulatory system
601	0.0468155	1.06671	0.97495	1.15847	0.167771	64580	481	64099	FALSE	Inflammatory diseases of prostate	genitourinary
480.11	0.0533545	1.07636	0.971787	1.18094	0.167835	64924	363	64561	FALSE	Pneumococcal pneumonia	respiratory
8.52	0.0391924	1.0555	0.978686	1.13232	0.168124	65057	677	64380	FALSE	Intestinal infection due to C. difficile	infectious diseases
709.5	0.0929074	0.88015	0.698051	1.06225	0.169413	65317	119	65198	FALSE	Dermatomyositis	dermatologic
681	0.0160096	1.02223	0.99085	1.05361	0.169673	60865	4338	56527	FALSE	Superficial cellulitis and abscess	dermatologic
8.5	0.0379686	1.05343	0.979012	1.12785	0.170402	64934	722	64212	FALSE	Bacterial enteritis	infectious diseases
509.1	0.0154924	0.979017	0.948652	1.00938	0.171054	63447	4678	58769	FALSE	Respiratory failure	respiratory
958.1	0.0954253	1.13953	0.952492	1.32656	0.171083	65114	113	65001	FALSE	Postoperative shock	injuries & poisonings
306.9	0.0962965	1.14076	0.95202	1.3295	0.171437	65084	111	64973	FALSE	Tension headache	mental disorders
707.1	0.0380875	1.05347	0.978816	1.12812	0.171452	64229	720	63509	FALSE	Decubitus ulcer	dermatologic
289.1	0.0912615	0.882746	0.703874	1.06162	0.171753	65294	125	65169	FALSE	Myelofibrosis	hematopoietic
871.2	0.0665092	1.09494	0.964586	1.2253	0.172639	64558	233	64325	FALSE	Open wound of finger(s)	injuries & poisonings
428.3	0.0199327	1.02754	0.988472	1.06661	0.172899	64266	2774	61492	FALSE	Heart failure with reduced EF [Systolic or combined heart failure]	circulatory system
465	0.0137556	1.01891	0.99195	1.04587	0.173211	57838	6219	51619	FALSE	Acute upper respiratory infections of multiple or unspecified sites	respiratory
426.3	0.0336304	0.955391	0.889475	1.02131	0.174798	64121	940	63181	FALSE	Bundle branch block	circulatory system
523.31	0.0861923	0.889632	0.720695	1.05857	0.17484	65072	140	64932	FALSE	Acute periodontitis	digestive
345.3	0.0196587	1.02702	0.98849	1.06555	0.175021	63538	2805	60733	FALSE	Convulsions	neurological
571	0.0166034	1.02276	0.990217	1.0553	0.175289	63041	4031	59010	FALSE	Chronic liver disease and cirrhosis	digestive
385	0.0775324	0.900316	0.748352	1.05228	0.175609	65089	171	64918	FALSE	Other disorders of middle ear and mastoid	sense organs
535.6	0.0731498	0.905934	0.76256	1.04931	0.176855	64790	192	64598	FALSE	Duodenitis	digestive
588.2	0.053717	0.930369	0.825083	1.03565	0.179076	65159	359	64800	FALSE	Secondary hyperparathyroidism (of renal origin)	genitourinary
240	0.0543516	0.929824	0.823295	1.03635	0.180673	64676	352	64324	FALSE	Simple and unspecified goiter	endocrine/metabolic
286.81	0.0490238	1.06774	0.97165	1.16382	0.181245	65049	429	64620	FALSE	Primary hypercoagulable state	hematopoietic
656.3	0.0724628	0.90773	0.765703	1.04976	0.181559	65091	205	64886	FALSE	Endocrine and metabolic disturbances of fetus and newborn	pregnancy complications
281.11	0.0648333	1.09036	0.963286	1.21743	0.182104	65158	248	64910	FALSE	Pernicious anemia	hematopoietic
371.2	0.032309	0.957832	0.894506	1.02116	0.182374	64275	1022	63253	FALSE	Conjunctivitis, noninfectious	sense organs
250.14	0.0476779	0.938402	0.844953	1.03185	0.182378	65034	457	64577	FALSE	Type 1 diabetes with neurological manifestations	endocrine/metabolic
249	0.047557	0.938742	0.845531	1.03195	0.18377	65057	459	64598	FALSE	Secondary diabetes mellitus	endocrine/metabolic
327.32	0.0156251	1.02096	0.990338	1.05159	0.184248	63245	4673	58572	FALSE	Obstructive sleep apnea	neurological
338.2	0.0170438	1.02285	0.98944	1.05625	0.185058	63052	3908	59144	FALSE	Chronic pain	neurological
440.22	0.0446362	0.942672	0.855185	1.03016	0.185962	64922	526	64396	FALSE	Atherosclerosis of native arteries of the extremities with intermittent claudication	circulatory system
714	0.021816	1.02926	0.986505	1.07202	0.186118	64160	2260	61900	FALSE	Rheumatoid arthritis and other inflammatory polyarthropathies	musculoskeletal
242.2	0.0935853	0.884432	0.701005	1.06786	0.189427	65252	118	65134	FALSE	Toxic multinodular goiter	endocrine/metabolic
477	0.0385916	1.05185	0.976206	1.12749	0.19027	64365	700	63665	FALSE	Epistaxis or throat hemorrhage	respiratory
781.2	0.0492122	0.937622	0.841166	1.03408	0.190607	65192	427	64765	FALSE	Abnormal posture	symptoms
608	0.0513909	1.06944	0.968715	1.17017	0.191421	64463	395	64068	FALSE	Other disorders of male genital organs	genitourinary
172.22	0.0365466	0.953449	0.881817	1.02508	0.192114	64893	804	64089	FALSE	Squamous cell carcinoma	neoplasms
696.41	0.0390077	1.05216	0.975708	1.12862	0.192393	64889	686	64203	FALSE	Psoriasis vulgaris	dermatologic
362.22	0.0902698	0.889149	0.71222	1.06608	0.19307	65281	130	65151	FALSE	Macular degeneration, wet	sense organs
575.7	0.0627765	1.08507	0.96203	1.20811	0.193401	64378	262	64116	FALSE	Other disorders of gallbladder	digestive
452.2	0.0259307	0.966882	0.916057	1.01771	0.194007	64420	1574	62846	FALSE	Deep vein thrombosis [DVT]	circulatory system
939	0.0208274	1.0274	0.986578	1.06822	0.194332	60923	2481	58442	FALSE	Atopic/contact dermatitis due to other or unspecified	dermatologic
316	0.0221679	1.02918	0.985728	1.07263	0.194505	63393	2167	61226	FALSE	Substance addiction and disorders	mental disorders
411.2	0.018549	1.02435	0.987994	1.06071	0.19463	62973	3362	59611	FALSE	Myocardial infarction	circulatory system
228	0.0427074	1.05692	0.973218	1.14063	0.194861	63785	571	63214	FALSE	Hemangioma and lymphangioma, any site	neoplasms
430.3	0.0590678	0.926477	0.810704	1.04225	0.196061	65163	297	64866	FALSE	Subdural hemorrhage	circulatory system
872	0.0921247	0.887909	0.707344	1.06847	0.196879	65242	121	65121	FALSE	Traumatic amputation	injuries & poisonings
727.6	0.043197	1.05731	0.972646	1.14198	0.197004	64913	561	64352	FALSE	Rupture of tendon, nontraumatic	musculoskeletal
990	0.0309015	1.04058	0.98001	1.10114	0.19804	63863	1114	62749	FALSE	Effects radiation NOS	injuries & poisonings
513.4	0.0370868	0.953448	0.880758	1.02614	0.198666	63600	756	62844	FALSE	Hyperventilation	respiratory
613	0.0297233	1.03885	0.980596	1.09711	0.199693	63100	1220	61880	FALSE	Other nonmalignant breast conditions	genitourinary
401	0.00993762	0.987337	0.967859	1.00681	0.199705	59358	24722	34636	FALSE	Hypertension	circulatory system
180.1	0.0672902	0.91748	0.785592	1.04937	0.200584	65102	229	64873	FALSE	Cervical cancer	neoplasms
70.3	0.0296041	1.03859	0.980561	1.09661	0.200947	64956	1200	63756	FALSE	Viral hepatitis C	infectious diseases
601.1	0.0648729	1.08645	0.959297	1.2136	0.201214	64901	250	64651	FALSE	Prostatitis	genitourinary
530.13	0.0550053	0.932161	0.824351	1.03997	0.201551	65098	345	64753	FALSE	Barrett's esophagus	digestive
758.1	0.0546312	1.07201	0.964937	1.17909	0.203056	65181	349	64832	FALSE	Chromosomal anomalies	congenital anomalies
262	0.0608481	1.08043	0.961163	1.19969	0.203629	65151	279	64872	FALSE	Mineral deficiency NEC	endocrine/metabolic
189.21	0.0370872	0.954401	0.88171	1.02709	0.208239	65091	777	64314	FALSE	Malignant neoplasm of bladder	neoplasms
580	0.0330259	1.04238	0.977654	1.10712	0.208778	64062	956	63106	FALSE	Nephritis; nephrosis; renal sclerosis	genitourinary
496.3	0.0482753	0.941367	0.846748	1.03599	0.210713	64898	444	64454	FALSE	Bronchiectasis	respiratory
253.2	0.0666196	1.08674	0.956167	1.21732	0.211799	65269	231	65038	FALSE	Pituitary hypofunction	endocrine/metabolic
742	0.0378122	0.953914	0.879802	1.02803	0.212103	64074	731	63343	FALSE	Derangement of joint, non-traumatic	musculoskeletal
276.4	0.0183109	0.977421	0.941531	1.01331	0.212305	62794	3269	59525	FALSE	Acid-base balance disorder	endocrine/metabolic
585.1	0.0134084	0.983444	0.957164	1.00972	0.213098	63635	6703	56932	FALSE	Acute renal failure	genitourinary
250.6	0.0259294	0.968246	0.917425	1.01907	0.213323	64459	1601	62858	FALSE	Polyneuropathy in diabetes	endocrine/metabolic
613.8	0.0541146	1.06952	0.963459	1.17559	0.214219	64276	359	63917	FALSE	Other specified disorders of breast	genitourinary
741.2	0.0285022	1.03598	0.980111	1.09184	0.214968	64563	1307	63256	FALSE	Stiffness of joint	musculoskeletal
198.4	0.0243467	0.970294	0.922574	1.01801	0.215483	64765	1802	62963	FALSE	Secondary malignant neoplasm of liver	neoplasms
277.7	0.0544629	0.934937	0.82819	1.04168	0.216732	64917	349	64568	FALSE	Dysmetabolic syndrome X	endocrine/metabolic
291.4	0.0613607	1.07874	0.958474	1.19901	0.216746	65030	275	64755	FALSE	Specific nonpsychotic mental disorders due to brain damage	mental disorders
304	0.0228917	1.02863	0.983759	1.07349	0.217593	63013	2029	60984	FALSE	Adjustment reaction	mental disorders
614.32	0.0995347	0.884619	0.689531	1.07971	0.218055	65200	104	65096	FALSE	Chronic inflammatory pelvic disease	genitourinary
749.2	0.070902	1.09113	0.95216	1.2301	0.218683	65173	204	64969	FALSE	Congenital anomalies of skull and face bones	congenital anomalies
385.3	0.087193	0.898319	0.727421	1.06922	0.218771	65249	135	65114	FALSE	Cholesteatoma	sense organs
636.2	0.0516334	0.938687	0.837486	1.03989	0.220413	64877	393	64484	FALSE	Early onset of delivery	pregnancy complications
242.1	0.0493094	1.06226	0.965612	1.1589	0.220629	65107	426	64681	FALSE	Graves' disease	endocrine/metabolic
427.21	0.0147938	1.0182	0.989202	1.04719	0.222839	63871	6065	57806	FALSE	Atrial fibrillation	circulatory system
626.8	0.0889961	0.8972	0.722767	1.07163	0.222883	65179	131	65048	FALSE	Infertility, female	genitourinary
346.1	0.0969969	1.12527	0.935157	1.31539	0.223687	64889	110	64779	FALSE	Nonspecific abnormal findings on radiological and other examination of skull and head	neurological
530	0.010456	1.01279	0.992298	1.03328	0.224144	56679	12471	44208	FALSE	Diseases of esophagus	digestive
727.2	0.0772426	1.09841	0.947017	1.24981	0.224288	64994	174	64820	FALSE	Bursitis disorders	musculoskeletal
714.1	0.0260231	1.03211	0.981107	1.08312	0.224521	64595	1577	63018	FALSE	Rheumatoid arthritis	musculoskeletal
362.2	0.0319135	1.03951	0.976956	1.10206	0.22471	64603	1076	63527	FALSE	Degeneration of macula and posterior pole of retina	sense organs
427.3	0.018857	1.02294	0.985983	1.0599	0.229007	62206	3084	59122	FALSE	Other specified cardiac dysrhythmias	circulatory system
947	0.0460352	0.946319	0.85609	1.03655	0.230698	64283	489	63794	FALSE	Urticaria	dermatologic
727.4	0.0502702	1.0617	0.963169	1.16023	0.233666	64690	410	64280	FALSE	Ganglion and cyst of synovium, tendon, and bursa	musculoskeletal
292.4	0.0174914	1.02105	0.986766	1.05533	0.23369	62776	3636	59140	FALSE	Altered mental status	mental disorders
603	0.0714195	0.918627	0.778644	1.05861	0.234673	64999	204	64795	FALSE	Other disorders of testis	genitourinary
246.7	0.0949972	1.11934	0.933149	1.30554	0.235309	65083	114	64969	FALSE	Abnormal results of function study of thyroid	endocrine/metabolic
715	0.0382399	1.0464	0.971452	1.12135	0.235572	64627	717	63910	FALSE	Other inflammatory spondylopathies	musculoskeletal
427.22	0.0249278	1.02999	0.981128	1.07884	0.235921	64509	1772	62737	FALSE	Atrial flutter	circulatory system
558	0.0220941	1.02633	0.983026	1.06963	0.239463	62707	2195	60512	FALSE	Noninfectious gastroenteritis	digestive
174.3	0.0926178	1.11482	0.933287	1.29635	0.240579	65210	121	65089	FALSE	Neoplasm of uncertain behavior of breast	neoplasms
164	0.097088	0.892388	0.702096	1.08268	0.240921	65205	109	65096	FALSE	Cancer of intrathoracic organs	neoplasms
750	0.0480485	0.945292	0.851117	1.03947	0.241625	64480	446	64034	FALSE	Digestive congenital anomalies	congenital anomalies
172.21	0.0328906	0.962331	0.897865	1.0268	0.243041	64853	990	63863	FALSE	Basal cell carcinoma	neoplasms
189.2	0.0369252	0.957817	0.885444	1.03019	0.243137	65068	784	64284	FALSE	Cancer of bladder	neoplasms
705.8	0.0652414	0.926711	0.798838	1.05458	0.243356	64717	243	64474	FALSE	Hyperhidrosis	dermatologic
613.1	0.0701687	1.08491	0.947384	1.22244	0.245439	65060	210	64850	FALSE	Inflammatory disease of breast	genitourinary
706.2	0.0308551	0.964798	0.904322	1.02527	0.245462	63763	1116	62647	FALSE	Sebaceous cyst	dermatologic
740.1	0.0159786	1.01873	0.987413	1.05005	0.245468	61986	4794	57192	FALSE	Osteoarthritis; localized	musculoskeletal
750.1	0.0851059	0.906031	0.739223	1.07284	0.246245	65037	140	64897	FALSE	Upper gastrointestinal congenital anomalies	congenital anomalies
433.1	0.0249947	0.971497	0.922507	1.02049	0.247302	62431	1768	60663	FALSE	Occlusion and stenosis of precerebral arteries	circulatory system
200	0.033492	1.03946	0.973818	1.10511	0.247845	64845	937	63908	FALSE	Myeloproliferative disease	neoplasms
291	0.021731	1.0254	0.982808	1.06799	0.248392	62872	2282	60590	FALSE	Other specified nonpsychotic and/or transient mental disorders	mental disorders
588	0.0302331	0.965737	0.90648	1.02499	0.248845	64784	1158	63626	FALSE	Disorders resulting from impaired renal function	genitourinary
559	0.0477821	0.946406	0.852753	1.04006	0.248992	65097	453	64644	FALSE	Ileostomy status	digestive
368.4	0.0654553	1.07786	0.949565	1.20615	0.252024	64868	241	64627	FALSE	Visual field defects	sense organs
835	0.0343994	0.961382	0.893959	1.02881	0.252258	63869	883	62986	FALSE	Internal derangement of knee	injuries & poisonings
255.2	0.0367216	0.958867	0.886893	1.03084	0.252701	64648	771	63877	FALSE	Adrenal hypofunction	endocrine/metabolic
618.5	0.0632475	0.930398	0.806433	1.05436	0.254018	65220	263	64957	FALSE	Prolapse of vaginal vault after hysterectomy	genitourinary
686	0.0339972	1.03947	0.972836	1.10611	0.254841	63482	900	62582	FALSE	Other local infections of skin and subcutaneous tissue	dermatologic
418	0.0104867	1.01201	0.991456	1.03256	0.254956	56863	13055	43808	FALSE	Nonspecific chest pain	circulatory system
278.11	0.0192863	1.02218	0.984381	1.05998	0.255289	62483	2911	59572	FALSE	Morbid obesity	endocrine/metabolic
173	0.0186939	1.02145	0.984808	1.05809	0.256284	61934	3209	58725	FALSE	Neoplasm of uncertain behavior of skin	neoplasms
340	0.0216848	1.02477	0.982265	1.06727	0.259224	62755	2298	60457	FALSE	Migraine	neurological
577	0.0281344	0.968768	0.913625	1.02391	0.259401	64270	1325	62945	FALSE	Diseases of pancreas	digestive
379	0.0236016	1.02687	0.980614	1.07313	0.261195	63508	1955	61553	FALSE	Other disorders of eye	sense organs
312.3	0.0998471	1.11864	0.922941	1.31434	0.261496	65270	102	65168	FALSE	Impulse control disorder	mental disorders
446	0.0450701	0.950657	0.862319	1.03899	0.261546	65009	511	64498	FALSE	Polyarteritis nodosa and allied conditions	circulatory system
227.3	0.0678748	1.07909	0.946056	1.21213	0.262095	65289	224	65065	FALSE	Benign neoplasm of pituitary gland and craniopharyngeal duct (pouch)	neoplasms
425.2	0.034894	0.961696	0.893304	1.03009	0.263018	64642	866	63776	FALSE	Secondary/extrinsic cardiomyopathies	circulatory system
8	0.0315525	1.03587	0.974025	1.09771	0.26405	63572	1053	62519	FALSE	Intestinal infection	infectious diseases
765	0.033392	1.03795	0.972501	1.1034	0.264663	64541	943	63598	FALSE	Cervical radiculitis	symptoms
513.31	0.0767702	0.917955	0.767486	1.06843	0.264808	65029	172	64857	FALSE	Apnea	respiratory
977	0.0280467	1.03175	0.976781	1.08672	0.265056	62461	1388	61073	FALSE	Personal history of allergy to medicinal agents	injuries & poisonings
530.11	0.0108545	1.01216	0.990883	1.03343	0.265571	57756	11113	46643	FALSE	GERD	digestive
656	0.0379663	0.958622	0.884208	1.03304	0.265682	64684	899	63785	FALSE	Other perinatal conditions of fetus or newborn	pregnancy complications
285	0.0104967	0.988388	0.967814	1.00896	0.265812	58312	12527	45785	FALSE	Other anemias	hematopoietic
577.3	0.0535564	0.94223	0.83726	1.0472	0.266532	65164	361	64803	FALSE	Cyst and pseudocyst of pancreas	digestive
735.23	0.0756209	1.08746	0.939246	1.23568	0.26752	65172	181	64991	FALSE	Hallux rigidus	musculoskeletal
704.2	0.0911439	1.10567	0.927023	1.28431	0.27043	65100	124	64976	FALSE	Hirsutism	dermatologic
592.13	0.0761926	1.08741	0.938069	1.23674	0.271427	65231	178	65053	FALSE	Chronic interstitial cystitis	genitourinary
425.1	0.0214988	0.976648	0.934511	1.01879	0.271741	64327	2364	61963	FALSE	Primary/intrinsic cardiomyopathies	circulatory system
743.4	0.0985074	1.11429	0.921219	1.30737	0.271939	65075	106	64969	FALSE	Stress fracture	musculoskeletal
440.21	0.0665259	1.07573	0.945338	1.20612	0.272515	65224	233	64991	FALSE	Atherosclerosis of native arteries of the extremities with ulceration or gangrene	circulatory system
365	0.0265855	1.02958	0.977469	1.08168	0.272922	64570	1529	63041	FALSE	Glaucoma	sense organs
70	0.0278439	1.03098	0.97641	1.08556	0.27313	64773	1361	63412	FALSE	Viral hepatitis	infectious diseases
429.1	0.0381426	0.959131	0.884372	1.03389	0.273963	64705	713	63992	FALSE	Heart transplant/surgery	circulatory system
377.1	0.0850774	1.09743	0.930678	1.26418	0.274492	65159	142	65017	FALSE	Optic atrophy	sense organs
371.3	0.0403246	1.04423	0.965194	1.12327	0.283143	64118	646	63472	FALSE	Inflammation of eyelids	sense organs
174.2	0.0609025	1.06736	0.947993	1.18673	0.284442	64988	283	64705	FALSE	Breast cancer [male]	neoplasms
287.1	0.0871941	1.09782	0.926917	1.26872	0.284483	64842	135	64707	FALSE	Spontaneous ecchymoses	hematopoietic
635.3	0.0990764	1.11151	0.917324	1.3057	0.285934	65183	105	65078	FALSE	Placenta previa and abruptio placenta	pregnancy complications
599.4	0.0232492	1.02507	0.979501	1.07064	0.28688	63061	1998	61063	FALSE	Urinary incontinence	genitourinary
250.42	0.0251983	1.0272	0.977808	1.07659	0.286923	64228	1750	62478	FALSE	Other abnormal glucose	endocrine/metabolic
359	0.031464	0.967059	0.905389	1.02873	0.287066	64852	1068	63784	FALSE	Muscular dystrophies and other myopathies	neurological
530.1	0.0106817	1.01144	0.9905	1.03237	0.287084	57131	11650	45481	FALSE	Esophagitis, GERD and related diseases	digestive
722.7	0.0762213	0.922086	0.772692	1.07148	0.287223	65047	179	64868	FALSE	Intervertebral disc disorder with myelopathy	musculoskeletal
871.1	0.0674055	1.07403	0.941916	1.20615	0.289354	64810	227	64583	FALSE	Open wound of hand except finger(s)	injuries & poisonings
415.11	0.0300813	0.968641	0.909682	1.0276	0.289523	64864	1162	63702	FALSE	Pulmonary embolism and infarction, acute	circulatory system
290.3	0.0413808	1.04473	0.963619	1.12583	0.290349	64778	620	64158	FALSE	Other persistent mental disorders due to conditions classified elsewhere	mental disorders
275.1	0.0679621	0.930738	0.797533	1.06394	0.290907	64997	224	64773	FALSE	Disorders of iron metabolism	hematopoietic
653	0.0456746	1.04931	0.959785	1.13883	0.291997	64809	506	64303	FALSE	Problems associated with amniotic cavity and membranes	pregnancy complications
290.11	0.0497078	1.05372	0.956294	1.15115	0.29247	65121	435	64686	FALSE	Alzheimer's disease	mental disorders
695.8	0.0644873	0.934473	0.808078	1.06087	0.293283	64858	249	64609	FALSE	Other specified erythematous conditions	dermatologic
706	0.0225703	0.976563	0.932326	1.0208	0.293379	62239	2112	60127	FALSE	Diseases of sebaceous glands	dermatologic
389.1	0.0218391	0.977362	0.934557	1.02017	0.294404	62981	2305	60676	FALSE	Sensorineural hearing loss	sense organs
292	0.0140787	1.01486	0.987269	1.04246	0.294653	61172	5885	55287	FALSE	Neurological disorders	mental disorders
979	0.0277324	1.02947	0.975113	1.08382	0.294994	62361	1370	60991	FALSE	Adverse drug events and drug allergies	injuries & poisonings
375.1	0.0219805	1.02327	0.980191	1.06635	0.295259	63688	2300	61388	FALSE	Dry eyes	sense organs
599.6	0.0733283	0.926201	0.782478	1.06992	0.295798	64786	192	64594	FALSE	Oliguria and anuria	genitourinary
286.8	0.047267	1.05065	0.95801	1.1433	0.295847	64954	462	64492	FALSE	Hypercoagulable state	hematopoietic
280.2	0.0337972	1.03596	0.969716	1.1022	0.295903	64153	918	63235	FALSE	Iron deficiency anemia secondary to blood loss (chronic)	hematopoietic
521	0.0285579	1.03028	0.974308	1.08626	0.296197	64315	1288	63027	FALSE	Diseases of hard tissues of teeth	digestive
368.2	0.0447124	1.0478	0.960164	1.13544	0.296345	64837	520	64317	FALSE	Diplopia and disorders of binocular vision	sense organs
420.22	0.0751599	0.924545	0.777232	1.07186	0.296567	65097	183	64914	FALSE	Chronic pericarditis	circulatory system
345.1	0.0270477	1.02858	0.975562	1.08159	0.297565	64568	1447	63121	FALSE	Epilepsy	neurological
79.2	0.100514	1.10995	0.91294	1.30695	0.299368	65173	101	65072	FALSE	Infectious mononucleosis	infectious diseases
519	0.0226645	0.976786	0.932364	1.02121	0.300054	60907	2082	58825	FALSE	Other diseases of respiratory system, not elsewhere classified	respiratory
250.21	0.0919788	1.09994	0.91966	1.28022	0.300382	65163	121	65042	FALSE	Type 2 diabetes with ketoacidosis	endocrine/metabolic
509	0.0132911	0.986338	0.960288	1.01239	0.300676	62568	6643	55925	FALSE	Respiratory failure, insufficiency, arrest	respiratory
371	0.024131	1.02519	0.977897	1.07249	0.30249	63139	1854	61285	FALSE	Inflammation of the eye	sense organs
250.12	0.0610427	0.939062	0.819419	1.05871	0.303014	65181	277	64904	FALSE	Type 1 diabetes with renal manifestations	endocrine/metabolic
426.8	0.0823359	0.918697	0.757318	1.08007	0.303047	64822	152	64670	FALSE	Other cardiac conduction disorders	circulatory system
290.2	0.0425152	1.04472	0.96139	1.12805	0.303468	63950	578	63372	FALSE	Delirium due to conditions classified elsewhere	mental disorders
701	0.0225742	1.02349	0.979244	1.06774	0.303707	61266	2108	59158	FALSE	Other hypertrophic and atrophic conditions of skin	dermatologic
348.8	0.0284133	1.02957	0.973876	1.08526	0.305138	64169	1302	62867	FALSE	Encephalopathy, not elsewhere classified	neurological
495.1	0.0580744	1.0613	0.947477	1.17513	0.305597	64786	308	64478	FALSE	Chronic obstructive asthma	respiratory
483	0.0211063	1.02184	0.980472	1.06321	0.306014	61472	2411	59061	FALSE	Acute bronchitis and bronchiolitis	respiratory
442.11	0.0407709	0.959192	0.879281	1.0391	0.306829	64861	644	64217	FALSE	Abdominal aortic aneurysm	circulatory system
737.1	0.0719411	1.07627	0.93527	1.21728	0.3069	65020	199	64821	FALSE	Kyphosis (acquired)	musculoskeletal
362	0.0242083	1.02502	0.977567	1.07246	0.307428	63971	1851	62120	FALSE	Other retinal disorders	sense organs
557.1	0.0543733	0.946052	0.83948	1.05262	0.307751	65232	348	64884	FALSE	Celiac disease	digestive
250.3	0.0195816	1.02015	0.981766	1.05853	0.308406	63825	2842	60983	FALSE	Insulin pump user	endocrine/metabolic
292.5	0.0551042	1.05764	0.94964	1.16565	0.30913	64836	338	64498	FALSE	Transient alteration of awareness	mental disorders
364.5	0.0851528	0.917192	0.750292	1.08409	0.310058	65236	144	65092	FALSE	Corneal dystrophy	sense organs
337	0.0540414	1.05632	0.950403	1.16224	0.31061	64832	354	64478	FALSE	Disorders of the autonomic nervous system	neurological
433.12	0.0632779	0.937859	0.813835	1.06188	0.310646	64791	261	64530	FALSE	Cerebral atherosclerosis	circulatory system
198.1	0.0186095	1.01903	0.982558	1.05551	0.311004	63820	3186	60634	FALSE	Secondary malignancy of lymph nodes	neoplasms
601.3	0.0849161	1.08968	0.923248	1.25612	0.311808	65090	144	64946	FALSE	Orchitis and epididymitis	genitourinary
198.2	0.0222904	0.977717	0.934028	1.02141	0.312034	64430	2172	62258	FALSE	Secondary malignancy of respiratory organs	neoplasms
136	0.0501579	1.0518	0.953487	1.15011	0.314022	64184	410	63774	FALSE	Other infectious and parasitic diseases	infectious diseases
508	0.0117741	0.988265	0.965188	1.01134	0.316085	59788	9168	50620	FALSE	Pulmonary collapse; interstitial and compensatory emphysema	respiratory
199	0.0227747	0.97747	0.932831	1.02211	0.317028	61941	2067	59874	FALSE	Neoplasm of uncertain behavior	neoplasms
818	0.0554438	0.94609	0.83742	1.05476	0.317536	65027	337	64690	FALSE	Intracranial hemorrhage (injury)	injuries & poisonings
750.22	0.10043	1.10556	0.908716	1.3024	0.317689	65224	101	65123	FALSE	Congenital anomaly of gallbladder, bile ducts, liver, pancreas	congenital anomalies
521.1	0.0287412	1.02897	0.972634	1.0853	0.320461	64393	1271	63122	FALSE	Dental caries	digestive
590	0.0355536	1.03592	0.966238	1.10561	0.320867	64532	825	63707	FALSE	Pyelonephritis	genitourinary
464	0.0177403	1.01773	0.982954	1.0525	0.321975	60784	3501	57283	FALSE	Acute sinusitis	respiratory
426.91	0.0263136	1.02639	0.97482	1.07797	0.322136	64514	1561	62953	FALSE	Cardiac pacemaker in situ	circulatory system
587	0.0358509	0.96518	0.894912	1.03545	0.322877	65000	810	64190	FALSE	Kidney replaced by transpant	genitourinary
348.7	0.0693033	0.933812	0.797977	1.06965	0.323091	64960	215	64745	FALSE	Coma	neurological
300.8	0.0855183	1.08815	0.920533	1.25576	0.323233	64930	140	64790	FALSE	Acute reaction to stress	mental disorders
809	0.0213736	1.02134	0.979444	1.06323	0.323285	62892	2353	60539	FALSE	Fracture of unspecified bones	injuries & poisonings
724.8	0.0681409	0.9351	0.801544	1.06866	0.324749	65025	224	64801	FALSE	Other symptoms referable to back	musculoskeletal
695.9	0.0749909	1.07651	0.929525	1.22349	0.32557	64553	183	64370	FALSE	Unspecified erythematous condition	dermatologic
394.2	0.0605787	1.0613	0.942566	1.18003	0.326047	64914	282	64632	FALSE	Mitral valve disease	circulatory system
596.1	0.0756098	0.928471	0.780275	1.07667	0.326311	65123	182	64941	FALSE	Bladder neck obstruction	genitourinary
656.4	0.0934877	0.912321	0.729085	1.09556	0.326319	65251	116	65135	FALSE	Hemorrhage of fetus or newborn	pregnancy complications
702.1	0.0202997	0.980272	0.940484	1.02006	0.32632	63481	2786	60695	FALSE	Actinic keratosis	dermatologic
225	0.0452966	0.956549	0.867768	1.04533	0.326736	65073	506	64567	FALSE	Benign neoplasm of brain and other parts of nervous system	neoplasms
323	0.0807508	1.08223	0.923955	1.2405	0.327791	65175	158	65017	FALSE	Encephalitis	neurological
374.1	0.0875749	1.08932	0.917668	1.26096	0.328634	65181	135	65046	FALSE	Ectropion or entropion	sense organs
246	0.0488534	0.953444	0.857691	1.0492	0.329127	64223	437	63786	FALSE	Other disorders of thyroid	endocrine/metabolic
295.3	0.0465816	1.04645	0.955155	1.13775	0.32966	64466	479	63987	FALSE	Psychosis	mental disorders
733	0.0291997	1.02884	0.97161	1.08607	0.330171	63717	1260	62457	FALSE	Other disorders of bone and cartilage	musculoskeletal
261.2	0.0273575	1.02698	0.973361	1.0806	0.330465	64410	1422	62988	FALSE	Vitamin B-complex deficiencies	endocrine/metabolic
451	0.0569378	0.946216	0.834617	1.05781	0.331564	64414	319	64095	FALSE	Phlebitis and thrombophlebitis	circulatory system
153.2	0.0276748	1.02719	0.972952	1.08144	0.332281	64625	1385	63240	FALSE	Colon cancer	neoplasms
722.6	0.0191905	1.01876	0.981146	1.05637	0.332792	61751	3060	58691	FALSE	Degeneration of intervertebral disc	musculoskeletal
371.21	0.0333356	0.968237	0.9029	1.03358	0.332908	64396	958	63438	FALSE	Allergic conjunctivitis	sense organs
751	0.0325525	0.969096	0.905293	1.0329	0.334885	63648	994	62654	FALSE	Genitourinary congenital anomalies	congenital anomalies
712	0.0813982	0.924555	0.765014	1.0841	0.3352	65215	155	65060	FALSE	Infective connective tissue disorders	musculoskeletal
594.2	0.0889155	0.917931	0.743656	1.0922	0.335503	65203	131	65072	FALSE	Calculus of lower urinary tract	genitourinary
350	0.0159797	1.0155	0.984178	1.04682	0.335838	62335	4375	57960	FALSE	Abnormal movement	neurological
474.2	0.0335045	1.03268	0.967014	1.09835	0.337125	64517	967	63550	FALSE	Chronic tonsillitis and adenoiditis	respiratory
994.1	0.0346699	1.0338	0.965847	1.10175	0.337657	64032	867	63165	FALSE	Systemic inflammatory response syndrome (SIRS)	injuries & poisonings
520	0.0574182	1.05631	0.943767	1.16885	0.340066	65109	312	64797	FALSE	Disorders of tooth development	digestive
250.4	0.0226655	1.02184	0.977414	1.06626	0.340522	64098	2188	61910	FALSE	Abnormal glucose	endocrine/metabolic
874	0.0891344	1.08864	0.913935	1.26334	0.340691	65281	129	65152	FALSE	Complication of amputation stump	injuries & poisonings
618.6	0.0698834	0.935585	0.798614	1.07256	0.340704	65195	213	64982	FALSE	Vaginal enterocele, congenital or acquired	genitourinary
519.8	0.0551558	0.948807	0.840701	1.05691	0.340711	64643	338	64305	FALSE	Other diseases of respiratory system, NEC	respiratory
535	0.0316059	1.03056	0.96861	1.0925	0.340919	61919	1053	60866	FALSE	Gastritis and duodenitis	digestive
427.61	0.0783977	1.0775	0.923843	1.23116	0.341025	64765	168	64597	FALSE	Supraventricular premature beats	circulatory system
224	0.0742819	0.931787	0.786195	1.07738	0.341544	65150	188	64962	FALSE	Benign neoplasm of eye	neoplasms
53	0.0411073	0.96177	0.881199	1.04234	0.343	64256	618	63638	FALSE	Herpes zoster	infectious diseases
743.11	0.0198459	1.01898	0.980083	1.05788	0.343403	63144	2974	60170	FALSE	Osteoporosis NOS	musculoskeletal
568	0.0324419	1.03116	0.967575	1.09475	0.344224	63426	993	62433	FALSE	Other disorders of peritoneum	digestive
300.12	0.0410086	1.03951	0.959132	1.11989	0.344722	64694	616	64078	FALSE	Agorophobia, social phobia, and panic disorder	mental disorders
715.1	0.0451028	1.04352	0.955119	1.13192	0.344913	64993	514	64479	FALSE	Sacroiliitis NEC	musculoskeletal
425	0.0204393	0.980886	0.940825	1.02095	0.34507	64158	2633	61525	FALSE	Cardiomyopathy	circulatory system
573.9	0.0469677	1.04531	0.95325	1.13736	0.345467	64775	474	64301	FALSE	Abnormal serum enzyme levels	digestive
151	0.0457546	1.04373	0.954046	1.1334	0.34961	65137	498	64639	FALSE	Cancer of stomach	neoplasms
275.3	0.0271278	1.02568	0.972509	1.07885	0.349968	63858	1433	62425	FALSE	Disorders of magnesium metabolism	endocrine/metabolic
599.5	0.0202473	1.01907	0.979383	1.05875	0.350877	61962	2703	59259	FALSE	Frequency of urination and polyuria	genitourinary
963	0.0324981	1.03077	0.96707	1.09446	0.351103	63944	989	62955	FALSE	Poisoning by primarily systemic agents	injuries & poisonings
149.5	0.0447855	1.04264	0.95486	1.13042	0.351161	65149	520	64629	FALSE	Hx of malignant neoplasm of oral cavity and pharynx	neoplasms
792	0.0321448	1.03041	0.967402	1.09341	0.35144	64375	1028	63347	FALSE	Abnormal Papanicolaou smear of cervix and cervical HPV	genitourinary
377.3	0.0697019	1.067	0.930385	1.20362	0.352156	65129	212	64917	FALSE	Optic neuritis/neuropathy	sense organs
700	0.0560684	1.0535	0.943606	1.16339	0.352604	64792	331	64461	FALSE	Corns and callosities	dermatologic
507	0.0136262	0.987449	0.960741	1.01416	0.353955	61635	6350	55285	FALSE	Pleurisy; pleural effusion	respiratory
345.11	0.0392971	1.03709	0.960063	1.11411	0.35411	64886	672	64214	FALSE	Generalized convulsive epilepsy	neurological
851	0.0464817	0.957972	0.866868	1.04908	0.355627	64866	479	64387	FALSE	Complications of transplants and reattached limbs	injuries & poisonings
496.2	0.0292787	0.973369	0.915983	1.03076	0.356587	64139	1244	62895	FALSE	Chronic bronchitis	respiratory
427.2	0.0145922	1.01352	0.984919	1.04212	0.357406	63803	6238	57565	FALSE	Atrial fibrillation and flutter	circulatory system
842	0.0813373	0.927898	0.768477	1.08732	0.357555	64881	156	64725	FALSE	Other sprains and strains	injuries & poisonings
345	0.0181967	1.01688	0.981215	1.05255	0.357622	63443	3308	60135	FALSE	Epilepsy, recurrent seizures, convulsions	neurological
800.3	0.0406818	0.963318	0.883582	1.04305	0.358292	64860	627	64233	FALSE	Fracture of tibia and fibula	injuries & poisonings
428	0.0137533	1.01271	0.985756	1.03967	0.358348	62544	6456	56088	FALSE	Congestive heart failure; nonhypertensive	circulatory system
251	0.058727	0.947496	0.832391	1.0626	0.358433	64734	300	64434	FALSE	Other disorders of pancreatic internal secretion	endocrine/metabolic
117.4	0.0972305	0.914744	0.724172	1.10532	0.359407	65302	109	65193	FALSE	Aspergillosis	infectious diseases
798	0.00987605	1.00909	0.989734	1.02845	0.359481	55211	15455	39756	FALSE	Malaise and fatigue	symptoms
819	0.0368563	1.03421	0.961968	1.10644	0.361467	64583	768	63815	FALSE	Skull and face fracture and other intercranial injury	injuries & poisonings
740.11	0.0165539	1.0152	0.982755	1.04765	0.362124	62442	4419	58023	FALSE	Osteoarthrosis, localized, primary	musculoskeletal
561	0.0202623	1.01862	0.978902	1.05833	0.362666	62247	2716	59531	FALSE	Symptoms involving digestive system	digestive
260.2	0.0260553	0.97661	0.925541	1.02768	0.363678	64422	1554	62868	FALSE	severe protein-calorie malnutrition	endocrine/metabolic
569.2	0.0292737	1.02692	0.969544	1.0843	0.364159	64213	1221	62992	FALSE	Gastrointestinal complications	digestive
241	0.0249333	1.02288	0.974013	1.07175	0.364199	64382	1733	62649	FALSE	Nontoxic nodular goiter	endocrine/metabolic
523.3	0.0728468	0.936217	0.793437	1.079	0.365597	65019	196	64823	FALSE	Periodontitis (acute or chronic)	digestive
598	0.0519898	0.954215	0.852315	1.05612	0.367351	64828	385	64443	FALSE	Abnormal findings on examination of urine	genitourinary
735	0.0258069	1.02349	0.972905	1.07407	0.36835	63202	1598	61604	FALSE	Acquired foot deformities	musculoskeletal
292.3	0.0280502	1.02551	0.970534	1.08049	0.369126	64273	1363	62910	FALSE	Memory loss	mental disorders
562.1	0.0215888	1.01955	0.977236	1.06186	0.369822	60491	2423	58068	FALSE	Diverticulosis	digestive
575.1	0.0572732	0.950177	0.837921	1.06243	0.372209	65197	315	64882	FALSE	Cholangitis	digestive
755	0.0520291	1.0475	0.945527	1.14948	0.372387	64770	382	64388	FALSE	Congenital anomalies of limbs	congenital anomalies
501	0.0363372	0.968129	0.896908	1.03935	0.372735	64540	790	63750	FALSE	Pneumonitis due to inhalation of food or vomitus	respiratory
701.4	0.0731968	1.06742	0.923953	1.21088	0.372745	64919	193	64726	FALSE	Keloid scar	dermatologic
357	0.0283064	1.02547	0.969986	1.08095	0.374314	64067	1342	62725	FALSE	Inflammatory and toxic neuropathy	neurological
801	0.0275293	0.975839	0.921882	1.0298	0.374316	64238	1391	62847	FALSE	Fracture of ankle and foot	injuries & poisonings
279.7	0.0555448	1.05053	0.941663	1.1594	0.374814	65070	335	64735	FALSE	Other immunological findings	endocrine/metabolic
737.3	0.0330057	1.02973	0.965034	1.09442	0.374816	64448	955	63493	FALSE	Kyphoscoliosis and scoliosis	musculoskeletal
327	0.0148763	1.01329	0.984132	1.04245	0.374827	59712	5221	54491	FALSE	Sleep disorders	neurological
250.24	0.0234921	0.979368	0.933323	1.02541	0.374832	64263	1974	62289	FALSE	Type 2 diabetes with neurological manifestations	endocrine/metabolic
613.7	0.0625805	1.05706	0.9344	1.17972	0.375247	64619	266	64353	FALSE	Other signs and symptoms in breast	genitourinary
580.4	0.0846081	1.07769	0.91186	1.24352	0.376516	64815	144	64671	FALSE	Renal sclerosis, NOS	genitourinary
291.8	0.0232513	1.02073	0.975157	1.0663	0.377535	63180	1988	61192	FALSE	Alteration of consciousness	mental disorders
555.21	0.053446	0.954094	0.84934	1.05885	0.379254	65023	362	64661	FALSE	Ulcerative colitis (chronic)	digestive
256	0.0444784	1.03985	0.952673	1.12703	0.379638	64817	526	64291	FALSE	Ovarian dysfunction	endocrine/metabolic
281.1	0.0373317	1.03322	0.960048	1.10639	0.381386	64692	754	63938	FALSE	Megaloblastic anemia	hematopoietic
740.3	0.0905634	1.08244	0.904934	1.25994	0.381735	64934	126	64808	FALSE	Osteoarthrosis involving more than one site, but not specified as generalized	musculoskeletal
701.5	0.0953968	0.920001	0.733023	1.10698	0.382097	64747	112	64635	FALSE	Abnormal granulation tissue	dermatologic
531.2	0.0610262	1.05474	0.935128	1.17435	0.382503	64730	278	64452	FALSE	Gastric ulcer	digestive
255.21	0.0387146	0.966797	0.890916	1.04268	0.3831	64775	693	64082	FALSE	Glucocorticoid deficiency	endocrine/metabolic
333.4	0.0559711	1.04998	0.940278	1.15969	0.383539	65110	329	64781	FALSE	Torsion dystonia	neurological
707.2	0.036567	1.03236	0.960691	1.10403	0.383752	64717	786	63931	FALSE	Chronic ulcer of leg or foot	dermatologic
496.1	0.0297943	1.0262	0.9678	1.08459	0.385427	63797	1199	62598	FALSE	Emphysema	respiratory
803.21	0.0824145	0.930996	0.769463	1.09253	0.38563	65230	153	65077	FALSE	Colles' fracture	injuries & poisonings
253.1	0.0801732	0.932845	0.775706	1.08998	0.385902	65245	160	65085	FALSE	Pituitary hyperfunction	endocrine/metabolic
859	0.0384857	0.967197	0.891765	1.04263	0.386144	63735	700	63035	FALSE	Complication due to other implant and internal device	injuries & poisonings
596.5	0.0292475	1.02561	0.968289	1.08294	0.387174	64486	1224	63262	FALSE	Functional disorders of bladder	genitourinary
215	0.083244	0.930621	0.767463	1.09378	0.387719	64910	149	64761	FALSE	Other benign neoplasm of connective and other soft tissue	neoplasms
711.1	0.0625877	1.05544	0.932764	1.17811	0.388657	65205	263	64942	FALSE	Pyogenic arthritis	musculoskeletal
355.1	0.0316651	1.02764	0.965577	1.0897	0.389204	64688	1050	63638	FALSE	Chronic pain syndrome	neurological
209	0.0832837	1.07419	0.910958	1.23743	0.390144	65275	149	65126	FALSE	Neuroendocrine tumors	neoplasms
571.5	0.0171047	1.01478	0.981257	1.04831	0.39096	63255	3787	59468	FALSE	Other chronic nonalcoholic liver disease	digestive
480.3	0.0812182	0.932893	0.773705	1.09208	0.392392	65127	156	64971	FALSE	Pneumonia due to fungus (mycoses)	respiratory
573	0.0249751	0.978935	0.929984	1.02789	0.393965	62890	1704	61186	FALSE	Other disorders of liver	digestive
709.3	0.0622023	0.948434	0.826517	1.07035	0.394688	65256	268	64988	FALSE	Systemic sclerosis	dermatologic
415.1	0.0285045	0.976064	0.920195	1.03193	0.395355	64498	1300	63198	FALSE	Acute pulmonary heart disease	circulatory system
580.2	0.0680024	1.05949	0.926206	1.19277	0.395441	65187	222	64965	FALSE	Nephrotic syndrome without mention of glomerulonephritis	genitourinary
527.2	0.089345	1.07867	0.903556	1.25379	0.396651	65120	129	64991	FALSE	Sialoadenitis	digestive
362.9	0.0689304	0.943585	0.808481	1.07869	0.399549	65133	219	64914	FALSE	Retinal edema	sense organs
635.2	0.0710905	0.942083	0.802746	1.08142	0.401334	64994	205	64789	FALSE	Antepartum hemorrhage, abruptio placentae, and placenta previa	pregnancy complications
281.9	0.0670661	0.945288	0.813839	1.07674	0.401495	64991	230	64761	FALSE	Deficiency anemias	hematopoietic
426.7	0.0579815	0.952538	0.838894	1.06618	0.401674	64737	307	64430	FALSE	Abnormal electrocardiogram [ECG] [EKG]	circulatory system
763	0.0237603	0.980287	0.933716	1.02686	0.402047	63898	1920	61978	FALSE	Thoracic or lumbosacral neuritis or radiculitis, unspecified	symptoms
622	0.0628203	1.05403	0.930899	1.17715	0.402259	64932	264	64668	FALSE	Polyp of female genital organs	genitourinary
256.4	0.0504639	1.04308	0.944166	1.14198	0.403317	65114	408	64706	FALSE	Polycystic ovaries	endocrine/metabolic
339	0.0258801	1.02185	0.97112	1.07257	0.403718	63493	1619	61874	FALSE	Other headache syndromes	neurological
529	0.0806678	1.06966	0.911553	1.22777	0.403819	64927	158	64769	FALSE	Diseases and other conditions of the tongue	digestive
732	0.0795841	1.06861	0.912628	1.2246	0.404362	65154	161	64993	FALSE	Osteochondropathies	musculoskeletal
302.1	0.0837933	0.932602	0.768367	1.09684	0.405002	64940	148	64792	FALSE	Decreased libido	mental disorders
442.1	0.0310392	0.974506	0.913669	1.03534	0.405413	64614	1112	63502	FALSE	Aortic aneurysm	circulatory system
516	0.0404853	1.03418	0.954826	1.11353	0.406498	64619	635	63984	FALSE	Abnormal sputum	respiratory
530.2	0.0372805	1.0314	0.958334	1.10447	0.406873	64544	751	63793	FALSE	Esophageal bleeding (varices/hemorrhage)	digestive
331.1	0.0385041	0.968569	0.893101	1.04404	0.406875	65095	698	64397	FALSE	Hydrocephalus	neurological
228.1	0.0480811	1.04064	0.946401	1.13488	0.407383	64172	450	63722	FALSE	Hemangioma of skin and subcutaneous tissue	neoplasms
428.1	0.0150679	1.01254	0.983003	1.04207	0.408367	63158	5185	57973	FALSE	Congestive heart failure (CHF) NOS	circulatory system
519.1	0.0886562	1.07577	0.902007	1.24954	0.410024	65159	130	65029	FALSE	Tracheostomy complications	respiratory
550.1	0.0343679	0.97222	0.904859	1.03958	0.412359	64804	899	63905	FALSE	Inguinal hernia	digestive
741	0.0177612	1.01466	0.979848	1.04947	0.41257	59541	3567	55974	FALSE	Symptoms and disorders of the joints	musculoskeletal
654	0.0850407	0.932709	0.766029	1.09939	0.412694	65273	144	65129	FALSE	Other and unspecified complications of birth; puerperium affecting management of mother	pregnancy complications
556.1	0.0678077	0.945976	0.813073	1.07888	0.41276	64583	225	64358	FALSE	Ulceration of intestine	digestive
705.3	0.0997897	1.08509	0.889505	1.28068	0.413144	65276	103	65173	FALSE	Hidradenitis	dermatologic
642	0.0442529	1.03685	0.950115	1.12359	0.413494	65013	534	64479	FALSE	Hypertension complicating pregnancy, childbirth, and the puerperium	pregnancy complications
738	0.0308523	0.975094	0.914624	1.03556	0.413657	64109	1111	62998	FALSE	Other acquired musculoskeletal deformity	musculoskeletal
573.5	0.0389524	0.968726	0.89238	1.04507	0.414677	64691	686	64005	FALSE	Jaundice (not of newborn)	digestive
530.3	0.0423682	1.03515	0.952104	1.11819	0.414906	64534	581	63953	FALSE	Stricture and stenosis of esophagus	digestive
458.9	0.0164913	0.98665	0.954327	1.01897	0.415095	61585	4198	57387	FALSE	Hypotension NOS	circulatory system
578.8	0.0306732	0.975352	0.915233	1.03547	0.41586	63475	1116	62359	FALSE	Hemorrhage of rectum and anus	digestive
509.3	0.0252613	1.02068	0.971169	1.07019	0.417737	63701	1671	62030	FALSE	Pulmonary insufficiency or respiratory failure following trauma and surgery	respiratory
728	0.0756863	0.940576	0.792231	1.08892	0.418268	64971	180	64791	FALSE	Disorders of muscle, ligament, and fascia	musculoskeletal
204.4	0.0700153	0.944985	0.807755	1.08221	0.418973	65182	211	64971	FALSE	Multiple myeloma	neoplasms
446.5	0.0937758	0.927181	0.74338	1.11098	0.420101	65293	119	65174	FALSE	Giant cell arteritis	circulatory system
772	0.0557853	0.956102	0.846763	1.06544	0.420995	64671	332	64339	FALSE	Symptoms of the muscles	symptoms
743.22	0.0807918	1.06708	0.908729	1.22543	0.42161	65206	158	65048	FALSE	Pathologic fracture of femur	musculoskeletal
619.4	0.0482651	0.961961	0.867361	1.05656	0.421676	64759	447	64312	FALSE	Noninflammatory disorders of vagina	genitourinary
627.21	0.0586625	0.953968	0.838989	1.06895	0.421786	65019	302	64717	FALSE	Symptomatic artificial menopause	genitourinary
333	0.0293808	1.02371	0.966128	1.0813	0.42504	64130	1221	62909	FALSE	Extrapyramidal disease and abnormal movement disorders	neurological
531.3	0.0711006	1.05832	0.918965	1.19768	0.42531	64885	204	64681	FALSE	Duodenal ulcer	digestive
433.5	0.0525325	1.04277	0.939803	1.14573	0.42535	65169	376	64793	FALSE	Cerebral aneurysm	circulatory system
721.2	0.0517021	1.04207	0.940729	1.1434	0.425475	64949	390	64559	FALSE	Spondylosis with myelopathy	musculoskeletal
292.11	0.0476981	0.962749	0.86926	1.05624	0.426093	64953	458	64495	FALSE	Aphasia	mental disorders
204	0.0316736	0.975171	0.913091	1.03725	0.427318	64954	1047	63907	FALSE	Leukemia	neoplasms
642.1	0.059749	1.04855	0.931446	1.16566	0.427478	65170	290	64880	FALSE	Preeclampsia and eclampsia	pregnancy complications
350.6	0.0827763	1.06772	0.905474	1.22996	0.428622	65057	152	64905	FALSE	Disturbances of sensation of smell and taste	neurological
696.42	0.0544192	0.95796	0.851298	1.06462	0.429976	65280	350	64930	FALSE	Psoriatic arthropathy	dermatologic
327.5	0.0828722	1.06738	0.904946	1.22981	0.431404	65137	150	64987	FALSE	Parasomnia	neurological
963.1	0.0328208	1.02616	0.961828	1.09049	0.431455	64018	969	63049	FALSE	Antineoplastic and immunosuppressive drugs causing adverse effects	injuries & poisonings
362.29	0.0547484	1.04401	0.936704	1.15132	0.431463	65048	357	64691	FALSE	Macular degeneration (senile) of retina NOS	sense organs
575	0.0290531	1.0231	0.96616	1.08005	0.431748	63437	1244	62193	FALSE	Other biliary tract disease	digestive
735.21	0.0421315	1.03367	0.951089	1.11624	0.431915	64830	593	64237	FALSE	Hammer toe (acquired)	musculoskeletal
960.2	0.0345092	1.0273	0.959664	1.09494	0.43507	63637	890	62747	FALSE	Allergy/adverse effect of penicillin	injuries & poisonings
213	0.0779964	1.06271	0.909834	1.21558	0.435525	65035	169	64866	FALSE	Benign neoplasm of bone and articular cartilage	neoplasms
274.21	0.0967631	1.07827	0.888611	1.26792	0.436124	65033	111	64922	FALSE	Chondrocalcinosis	endocrine/metabolic
497	0.0392389	1.031	0.954093	1.10791	0.436533	64072	678	63394	FALSE	Bronchitis	respiratory
381.9	0.0654958	1.05223	0.923859	1.1806	0.436961	65074	240	64834	FALSE	Otorrhea	sense organs
588.1	0.0339042	0.973994	0.907542	1.04045	0.437042	64997	919	64078	FALSE	Renal osteodystrophy	genitourinary
800.1	0.0398038	1.03138	0.953368	1.1094	0.437558	64894	662	64232	FALSE	Fracture of neck of femur	injuries & poisonings
411	0.0124419	0.990394	0.966008	1.01478	0.437856	60907	10160	50747	FALSE	Ischemic Heart Disease	circulatory system
789	0.0118628	1.00922	0.985971	1.03247	0.439046	57295	8668	48627	FALSE	Nausea and vomiting	symptoms
596	0.0250564	1.01954	0.970433	1.06865	0.439837	63577	1686	61891	FALSE	Other disorders of bladder	genitourinary
41.12	0.0343194	1.02686	0.959597	1.09413	0.439874	64755	883	63872	FALSE	Methicillin resistant Staphylococcus aureus	infectious diseases
149.4	0.0534353	1.04207	0.937336	1.1468	0.440604	65199	364	64835	FALSE	Cancer of larynx	neoplasms
216	0.0219733	0.98323	0.940162	1.0263	0.441488	61168	2231	58937	FALSE	Benign neoplasm of skin	neoplasms
704.1	0.0458815	0.965326	0.875398	1.05525	0.441804	64637	499	64138	FALSE	Alopecia	dermatologic
705	0.066977	1.05286	0.92159	1.18414	0.441807	64934	230	64704	FALSE	Disorders of sweat glands	dermatologic
695.3	0.0396762	0.96996	0.892194	1.04772	0.442046	64646	665	63981	FALSE	Rosacea	dermatologic
378.1	0.045405	1.03549	0.946496	1.12448	0.442446	64921	504	64417	FALSE	Strabismus (not specified as paralytic)	sense organs
627	0.0188298	1.01457	0.977659	1.05147	0.442511	62414	3470	58944	FALSE	Menopausal and postmenopausal disorders	genitourinary
250.41	0.0444064	1.03461	0.947571	1.12164	0.443578	65072	531	64541	FALSE	Impaired fasting glucose	endocrine/metabolic
452	0.0192887	0.985335	0.947529	1.02314	0.443728	63033	2919	60114	FALSE	Other venous embolism and thrombosis	circulatory system
681.6	0.0557911	0.958248	0.848897	1.0676	0.444603	65048	332	64716	FALSE	Cellulitis and abscess of foot, toe	dermatologic
53.1	0.0885268	1.06998	0.896465	1.24349	0.444847	65178	132	65046	FALSE	Herpes zoster with nervous system complications	infectious diseases
585.34	0.0292716	0.97792	0.920548	1.03529	0.445607	64942	1242	63700	FALSE	Chronic Kidney Disease, Stage IV	genitourinary
369.2	0.0807064	1.06346	0.90528	1.22165	0.445812	65115	158	64957	FALSE	Eye infection, viral	sense organs
681.1	0.0415901	0.968849	0.887333	1.05037	0.446711	64252	602	63650	FALSE	Cellulitis and abscess of fingers/toes	dermatologic
573.2	0.0406343	0.96956	0.889916	1.0492	0.446795	65166	631	64535	FALSE	Liver replaced by transplant	digestive
604	0.0477512	1.03687	0.943279	1.13046	0.448299	64912	464	64448	FALSE	Disorders of penis	genitourinary
300.4	0.0315751	1.02419	0.962306	1.08608	0.449001	64024	1050	62974	FALSE	Dysthymic disorder	mental disorders
958	0.0407086	1.03125	0.951463	1.11104	0.44968	64390	629	63761	FALSE	Certain early complications of trauma or procedure	injuries & poisonings
597.2	0.0839765	0.938676	0.774082	1.10327	0.451085	64887	147	64740	FALSE	Urinary complications NEC	genitourinary
961.1	0.0423065	1.03231	0.949392	1.11523	0.452239	64199	590	63609	FALSE	Poisoning/allergy of sulfonamides	injuries & poisonings
358	0.0672439	1.05177	0.919974	1.18357	0.452863	65112	228	64884	FALSE	Myoneural disorders	neurological
386	0.033637	0.975117	0.909188	1.04105	0.453785	63924	937	62987	FALSE	Vertiginous syndromes and other disorders of vestibular system	sense organs
514	0.0224085	0.983362	0.939441	1.02728	0.454008	63312	2344	60968	FALSE	Abnormal findings examination of lungs	respiratory
443.8	0.0900679	0.934799	0.758266	1.11133	0.454106	65005	128	64877	FALSE	Other specified peripheral vascular diseases	circulatory system
505	0.0511801	0.962476	0.862163	1.06279	0.45489	64611	397	64214	FALSE	Other pulmonary inflamation or edema	respiratory
281.12	0.0424112	1.03218	0.949052	1.1153	0.455209	64816	581	64235	FALSE	Other vitamin B12 deficiency anemia	hematopoietic
433.3	0.0225924	0.983287	0.939006	1.02757	0.45567	62641	2150	60491	FALSE	Cerebral ischemia	circulatory system
532	0.0154289	0.988573	0.958333	1.01881	0.456348	61892	4733	57159	FALSE	Dysphagia	digestive
500	0.0843346	0.939156	0.773861	1.10445	0.456674	65055	145	64910	FALSE	Lung disease due to external agents	respiratory
949.1	0.0977106	0.930139	0.738626	1.12165	0.458581	65116	109	65007	FALSE	Diaper or napkin rash	injuries & poisonings
571.51	0.0234349	1.01751	0.971578	1.06344	0.458867	64861	1944	62917	FALSE	Cirrhosis of liver without mention of alcohol	digestive
220	0.0672974	0.951428	0.819525	1.08333	0.459382	65105	228	64877	FALSE	Benign neoplasm of ovary	neoplasms
573.4	0.0548473	0.960337	0.852836	1.06784	0.460582	64763	343	64420	FALSE	Acute and subacute necrosis of liver	digestive
516.1	0.0407365	1.03051	0.950664	1.11035	0.460695	64652	627	64025	FALSE	Hemoptysis	respiratory
420.2	0.0332883	0.975878	0.910633	1.04112	0.463234	64067	943	63124	FALSE	Pericarditis	circulatory system
110.2	0.100755	1.07664	0.879159	1.27412	0.463611	65040	102	64938	FALSE	Dermatomycoses	infectious diseases
187	0.0828116	0.941117	0.778806	1.10343	0.463651	65152	151	65001	FALSE	Cancer of other male genital organs	neoplasms
257	0.0356222	0.974249	0.90443	1.04407	0.463953	64901	841	64060	FALSE	Testicular dysfunction	endocrine/metabolic
540.11	0.0571381	1.04273	0.930737	1.15472	0.464004	65121	315	64806	FALSE	Acute appendicitis	digestive
257.1	0.0357498	0.97417	0.9041	1.04424	0.464155	64946	835	64111	FALSE	Testicular hypofunction	endocrine/metabolic
509.8	0.0319488	0.976898	0.914278	1.03952	0.464419	64092	1024	63068	FALSE	Dependence on respirator [Ventilator] or supplemental oxygen	respiratory
382	0.035845	1.02651	0.956259	1.09677	0.465345	63363	816	62547	FALSE	Otalgia	sense organs
145	0.0373124	0.973142	0.900009	1.04627	0.465596	65085	754	64331	FALSE	Cancer of mouth	neoplasms
790.6	0.0346748	0.975071	0.907108	1.04303	0.466577	64105	881	63224	FALSE	Other abnormal blood chemistry	symptoms
803.1	0.0433697	1.03186	0.946859	1.11687	0.469533	64978	552	64426	FALSE	Fracture of humerus	injuries & poisonings
305.21	0.0960771	1.07182	0.88351	1.26013	0.470348	65324	111	65213	FALSE	Anorexia nervosa	mental disorders
367.9	0.0505324	1.03699	0.937944	1.13603	0.472293	64358	406	63952	FALSE	Blindness and low vision	sense organs
191.1	0.0406893	1.02967	0.949917	1.10942	0.472425	64797	626	64171	FALSE	Cancer of brain and nervous system	neoplasms
710.11	0.0590016	0.958546	0.842903	1.07419	0.473024	64987	297	64690	FALSE	Acute osteomyelitis	musculoskeletal
427.11	0.0298675	1.02159	0.963046	1.08013	0.474572	64380	1176	63204	FALSE	Paroxysmal supraventricular tachycardia	circulatory system
754.2	0.100567	1.07443	0.877322	1.27155	0.475298	65086	102	64984	FALSE	Spondylolisthesis, congenital	congenital anomalies
224.1	0.088233	0.939301	0.766364	1.11224	0.477885	65241	133	65108	FALSE	Benign neoplasm of eye, uveal	neoplasms
433.11	0.059304	0.958795	0.84256	1.07503	0.477999	65134	295	64839	FALSE	Occlusion of cerebral arteries, with cerebral infarction	circulatory system
722	0.0169781	1.01212	0.978841	1.0454	0.478036	61218	3971	57247	FALSE	Intervertebral disc disorders	musculoskeletal
447	0.0389178	0.972767	0.896489	1.04905	0.478046	63537	695	62842	FALSE	Other disorders of arteries and arterioles	circulatory system
191.11	0.0428436	1.03078	0.946805	1.11475	0.479222	64926	564	64362	FALSE	Cancer of brain	neoplasms
656.8	0.0613485	0.957563	0.83732	1.07781	0.479668	65005	288	64717	FALSE	Perinatal jaundice	pregnancy complications
473.3	0.0518209	0.964118	0.862549	1.06569	0.480711	65089	386	64703	FALSE	Paralysis/spasm of vocal cords or larynx	respiratory
79	0.0275109	0.980811	0.92689	1.03473	0.481266	62023	1424	60599	FALSE	Viral infection	infectious diseases
594.1	0.0227174	1.0161	0.971574	1.06063	0.482	63773	2069	61704	FALSE	Calculus of kidney	genitourinary
287	0.0177675	1.01256	0.977735	1.04738	0.48239	62588	3467	59121	FALSE	Purpura and other hemorrhagic conditions	hematopoietic
277.5	0.0778688	1.0562	0.903581	1.20883	0.482544	64993	170	64823	FALSE	Other disorders of lipoid metabolism	endocrine/metabolic
379.9	0.0708718	1.05102	0.912108	1.18993	0.482626	64704	206	64498	FALSE	Pain, swelling or discharge of eye	sense organs
364.1	0.0781032	0.946643	0.793561	1.09973	0.482645	65130	170	64960	FALSE	Corneal opacity	sense organs
317.11	0.0458431	1.03266	0.942811	1.12252	0.483231	65082	494	64588	FALSE	Alcoholic liver damage	mental disorders
707.3	0.0606596	1.0434	0.924509	1.16229	0.483675	64769	281	64488	FALSE	Chronic ulcer of unspecified site	dermatologic
619	0.0301101	0.979179	0.920163	1.03819	0.484669	62840	1180	61660	FALSE	Noninflammatory female genital disorders	genitourinary
474	0.032044	1.02264	0.959835	1.08545	0.484753	64221	1059	63162	FALSE	Acute and chronic tonsillitis	respiratory
225.1	0.0474037	0.967478	0.874567	1.06039	0.485511	65131	462	64669	FALSE	Benign neoplasm of brain, cranial nerves, meninges	neoplasms
352.1	0.0523255	1.03716	0.934599	1.13971	0.485661	64888	379	64509	FALSE	Trigeminal nerve disorders [CN5]	neurological
710	0.0300761	0.979286	0.920336	1.03823	0.486452	63763	1161	62602	FALSE	Osteomyelitis, periostitis, and other infections involving bone	musculoskeletal
276.14	0.0145594	0.98995	0.961414	1.01849	0.487825	61250	5390	55860	FALSE	Hypopotassemia	endocrine/metabolic
578.2	0.0234152	1.01638	0.970482	1.06227	0.487865	63168	1937	61231	FALSE	Blood in stool	digestive
70.2	0.0736958	1.05225	0.907806	1.19669	0.489511	65195	190	65005	FALSE	Viral hepatitis B	infectious diseases
261	0.0145515	1.0101	0.981581	1.03862	0.489721	61872	5591	56281	FALSE	Vitamin deficiency	endocrine/metabolic
818.2	0.086606	0.941949	0.772202	1.1117	0.489863	65210	138	65072	FALSE	Subarachnoid hemorrhage (injury)	injuries & poisonings
365.2	0.0758219	1.05375	0.905134	1.20236	0.489914	65243	181	65062	FALSE	Primary angle-closure glaucoma	sense organs
447.1	0.09331	0.937679	0.754791	1.12057	0.490436	64914	119	64795	FALSE	Stricture of artery	circulatory system
803.2	0.0308604	0.978987	0.9185	1.03947	0.491344	64868	1099	63769	FALSE	Fracture of radius and ulna	injuries & poisonings
251.1	0.0436638	0.970417	0.884835	1.056	0.491609	64421	543	63878	FALSE	Hypoglycemia	endocrine/metabolic
743.1	0.0181666	1.01256	0.976957	1.04817	0.491904	62555	3592	58963	FALSE	Osteoporosis	musculoskeletal
386.21	0.101318	0.933085	0.734503	1.13167	0.494238	65164	101	65063	FALSE	Central origin vertigo	sense organs
444.1	0.074938	1.05254	0.905662	1.19942	0.494402	65158	183	64975	FALSE	Arterial embolism and thrombosis of lower extremity artery	circulatory system
292.2	0.0495401	0.966716	0.869617	1.06381	0.494419	65046	430	64616	FALSE	Mild cognitive impairment	mental disorders
426.24	0.0370259	0.975106	0.902535	1.04768	0.495964	65050	767	64283	FALSE	Atrioventricular block, complete	circulatory system
426.4	0.0978406	0.93571	0.743943	1.12748	0.497037	65295	106	65189	FALSE	Anomalous atrioventricular excitation	circulatory system
785	0.0102227	1.00696	0.986927	1.027	0.49728	54828	13232	41596	FALSE	Abdominal pain	symptoms
714.2	0.0618979	1.04233	0.921014	1.16365	0.502958	65266	270	64996	FALSE	Juvenile rheumatoid arthritis	musculoskeletal
277.4	0.0750432	1.05126	0.904177	1.19835	0.505303	65085	183	64902	FALSE	Disorders of bilirubin excretion	endocrine/metabolic
528.1	0.0401663	0.9736	0.894874	1.05233	0.505343	64507	644	63863	FALSE	Stomatitis and mucositis	digestive
958.2	0.0694641	1.04735	0.911203	1.1835	0.505388	64956	214	64742	FALSE	Traumatic and surgical subcutaneous emphysema	injuries & poisonings
751.22	0.0711674	0.953709	0.81422	1.0932	0.505414	65131	202	64929	FALSE	Other specified congenital anomalies of kidney	congenital anomalies
54	0.0450262	0.970509	0.882258	1.05876	0.506163	64365	510	63855	FALSE	Herpes simplex	infectious diseases
411.4	0.0128934	0.991466	0.966195	1.01674	0.506219	61845	9222	52623	FALSE	Coronary atherosclerosis	circulatory system
735.2	0.03638	1.02444	0.953139	1.09575	0.506795	64562	797	63765	FALSE	Acquired toe deformities	musculoskeletal
706.8	0.0641137	0.958337	0.832674	1.084	0.506848	64473	254	64219	FALSE	Other specified diseases of sebaceous glands	dermatologic
287.3	0.0181252	1.0121	0.976572	1.04762	0.50705	62971	3321	59650	FALSE	Thrombocytopenia	hematopoietic
519.9	0.0252828	0.98337	0.933815	1.03292	0.507134	61847	1663	60184	FALSE	Symptoms involving respiratory system and other chest symptoms	respiratory
353	0.0591297	1.03994	0.924043	1.15583	0.507796	64726	296	64430	FALSE	Nerve root and plexus disorders	neurological
350.2	0.0207323	1.01382	0.973184	1.05445	0.507973	63759	2535	61224	FALSE	Abnormality of gait	neurological
274.2	0.0954605	1.065	0.877897	1.2521	0.509451	64989	114	64875	FALSE	Crystal arthropathies	endocrine/metabolic
619.1	0.0705938	0.954526	0.816163	1.09289	0.509726	64764	207	64557	FALSE	Noninflammatory disorders of ovary, fallopian tube, and broad ligament	genitourinary
184.1	0.0465293	0.969965	0.878768	1.06116	0.51221	65009	484	64525	FALSE	Malignant neoplasm of ovary and other uterine adnexa	neoplasms
271.3	0.0714223	1.04775	0.907765	1.18774	0.513679	65105	203	64902	FALSE	Intestinal disaccharidase deficiencies and disaccharide malabsorption	endocrine/metabolic
817	0.0949683	0.939963	0.753825	1.1261	0.51443	64654	114	64540	FALSE	Concussion	injuries & poisonings
597	0.0392685	1.02583	0.948868	1.1028	0.515988	64014	675	63339	FALSE	Other disorders of urethra and urinary tract	genitourinary
360.2	0.100617	0.93697	0.739761	1.13418	0.517601	65252	102	65150	FALSE	Progressive myopia	sense organs
286.1	0.0686988	0.956608	0.821958	1.09126	0.518446	65198	217	64981	FALSE	Congenital coagulation defects	hematopoietic
286	0.0207532	0.986758	0.946082	1.02743	0.520651	61904	2489	59415	FALSE	Coagulation defects	hematopoietic
287.31	0.060093	0.962195	0.844412	1.07998	0.521317	65071	285	64786	FALSE	Primary thrombocytopenia	hematopoietic
523	0.0392434	0.975258	0.898341	1.05218	0.52321	64639	678	63961	FALSE	Gingival and periodontal diseases	digestive
742.9	0.0417465	0.973825	0.892002	1.05565	0.525198	64410	599	63811	FALSE	Other derangement of joint	musculoskeletal
480.5	0.0616113	1.03984	0.91908	1.1606	0.52604	65100	270	64830	FALSE	Bronchopneumonia and lung abscess	respiratory
340.1	0.0422925	1.027	0.944105	1.10989	0.528755	64659	580	64079	FALSE	Migrain with aura	neurological
569	0.0205226	1.013	0.972771	1.05322	0.529249	61351	2550	58801	FALSE	Other disorders of intestine	digestive
803	0.0228147	0.985755	0.941038	1.03047	0.529429	64373	2042	62331	FALSE	Fracture of upper limb	injuries & poisonings
370.1	0.0884365	1.05696	0.883626	1.2303	0.531037	65256	132	65124	FALSE	Corneal ulcer	sense organs
427.1	0.0205121	0.987245	0.947041	1.02745	0.531432	63696	2580	61116	FALSE	Paroxysmal tachycardia, unspecified	circulatory system
180	0.0395139	0.97559	0.898143	1.05304	0.531692	64720	670	64050	FALSE	Cervical cancer and dysplasia	neoplasms
250.13	0.0647419	0.96039	0.833496	1.08728	0.532461	65246	246	65000	FALSE	Type 1 diabetes with ophthalmic manifestations	endocrine/metabolic
446.9	0.068977	0.957896	0.822701	1.09309	0.532872	65178	217	64961	FALSE	Arteritis NOS	circulatory system
149	0.0312126	1.01964	0.958464	1.08082	0.533175	65008	1088	63920	FALSE	Cancer of larynx, pharynx, nasal cavities	neoplasms
624	0.0806388	0.951083	0.79303	1.10913	0.533966	64689	159	64530	FALSE	Symptoms involving female genital tract	genitourinary
261.4	0.0157655	1.00985	0.978949	1.04075	0.534144	62313	4673	57640	FALSE	Vitamin D deficiency	endocrine/metabolic
618.1	0.0404077	0.975224	0.896025	1.05442	0.534683	64890	653	64237	FALSE	Prolapse of vaginal walls	genitourinary
474.1	0.100328	1.06423	0.867589	1.26088	0.534927	64926	101	64825	FALSE	Acute tonsillitis	respiratory
433	0.0158186	0.990249	0.959245	1.02125	0.535633	60770	4761	56009	FALSE	Cerebrovascular disease	circulatory system
441.1	0.0765941	0.953879	0.803755	1.104	0.537584	65154	175	64979	FALSE	Acute vascular insufficiency of intestine	circulatory system
585.31	0.0359553	1.02237	0.951893	1.09284	0.538434	64761	807	63954	FALSE	Renal dialysis	genitourinary
335	0.0298716	0.981831	0.923283	1.04038	0.539336	64997	1173	63824	FALSE	Multiple sclerosis	neurological
626.2	0.0573951	0.965452	0.852958	1.07795	0.540159	64832	315	64517	FALSE	Dysmenorrhea	genitourinary
31	0.099783	1.06302	0.86745	1.2586	0.540201	65314	103	65211	FALSE	Diseases due to other mycobacteria	infectious diseases
772.4	0.0772664	0.954094	0.802652	1.10554	0.543061	65204	173	65031	FALSE	Rhabdomyolysis	symptoms
450	0.0350132	1.0215	0.952875	1.09013	0.543481	64726	855	63871	FALSE	Noninfectious disorders of lymphatic channels	circulatory system
696.4	0.0346797	1.02122	0.953251	1.0892	0.544789	64895	871	64024	FALSE	Psoriasis	dermatologic
441	0.0534766	0.968233	0.863419	1.07305	0.546062	64818	361	64457	FALSE	Vascular insufficiency of intestine	circulatory system
649.1	0.0479728	1.02931	0.935288	1.12334	0.54699	65136	458	64678	FALSE	Diabetes or abnormal glucose tolerance complicating pregnancy	pregnancy complications
504.1	0.0652846	0.961497	0.83354	1.08946	0.54756	65166	243	64923	FALSE	Idiopathic fibrosing alveolitis	respiratory
198.6	0.0261585	1.01584	0.964564	1.06711	0.5481	64767	1555	63212	FALSE	Secondary malignancy of bone	neoplasms
599.2	0.0239024	1.01444	0.967592	1.06129	0.54862	62958	1887	61071	FALSE	Retention of urine	genitourinary
525	0.0548858	0.967679	0.860103	1.07526	0.54944	64555	344	64211	FALSE	Other diseases of the teeth and supporting structures	digestive
747.2	0.0736645	1.04493	0.900547	1.18931	0.550763	65016	189	64827	FALSE	Congenital anomalies of peripheral vascular system	congenital anomalies
480.1	0.0269481	1.0162	0.963382	1.06902	0.550942	64171	1448	62723	FALSE	Bacterial pneumonia	respiratory
381.2	0.0249193	0.985255	0.936413	1.0341	0.551098	63522	1702	61820	FALSE	Eustachian tube disorders	sense organs
962.1	0.0768476	1.04677	0.896152	1.19739	0.551945	64847	174	64673	FALSE	Adrenal cortical steroids causing adverse effects in therapeutic use	injuries & poisonings
282	0.0828624	0.951951	0.789541	1.11436	0.552339	64673	153	64520	FALSE	Hereditary hemolytic anemias	hematopoietic
550.5	0.0398592	0.976608	0.898484	1.05473	0.552623	64529	655	63874	FALSE	Ventral hernia	digestive
510	0.0159789	0.990561	0.959243	1.02188	0.552848	60052	4404	55648	FALSE	Other diseases of lung	respiratory
41	0.0150275	1.00894	0.979487	1.03839	0.553631	62175	4965	57210	FALSE	Bacterial infection NOS	infectious diseases
361.1	0.0717445	0.958396	0.817776	1.09901	0.553646	65275	202	65073	FALSE	Retinal detachment with retinal defect	sense organs
306.1	0.0759162	1.04588	0.897088	1.19468	0.554559	64913	179	64734	FALSE	Mental disorders durring/after pregnancy	mental disorders
433.31	0.0232005	0.986396	0.940924	1.03187	0.55494	63054	2030	61024	FALSE	Transient cerebral ischemia	circulatory system
743.12	0.035622	1.02124	0.951426	1.09106	0.555092	64826	851	63975	FALSE	Senile osteoporosis	musculoskeletal
153	0.0240818	1.01428	0.967078	1.06148	0.556053	64522	1845	62677	FALSE	Colorectal cancer	neoplasms
260.1	0.0722548	0.958487	0.816867	1.10011	0.557335	64794	198	64596	FALSE	Cachexia	endocrine/metabolic
189.1	0.0338634	0.98036	0.913987	1.04673	0.558039	64923	922	64001	FALSE	Cancer of kidney and renal pelvis	neoplasms
560	0.0219556	0.987306	0.944273	1.03034	0.560663	63137	2219	60918	FALSE	Intestinal obstruction without mention of hernia	digestive
772.3	0.0205189	1.01196	0.971745	1.05218	0.562256	63387	2571	60816	FALSE	Muscle weakness	symptoms
362.3	0.0587976	1.03456	0.919316	1.1498	0.56337	65003	301	64702	FALSE	Other nondiabetic retinopathy	sense organs
755.1	0.0862583	0.951415	0.782348	1.12048	0.563672	65057	137	64920	FALSE	Congenital deformities of feet	congenital anomalies
159	0.0359309	0.979504	0.909079	1.04993	0.56437	64646	811	63835	FALSE	Malignant neoplasm of other and ill-defined sites within the digestive organs and peritoneum	neoplasms
394.1	0.0545005	1.0316	0.924779	1.13842	0.568107	64343	352	63991	FALSE	Mitral valve stenosis and aortic valve stenosis	circulatory system
414	0.0217102	0.987695	0.945143	1.03025	0.568484	61019	2326	58693	FALSE	Other forms of chronic heart disease	circulatory system
626.12	0.0345151	0.980587	0.912937	1.04824	0.570043	64537	886	63651	FALSE	Excessive or frequent menstruation	genitourinary
691	0.0766625	1.04439	0.894133	1.19465	0.571012	64878	176	64702	FALSE	Congenital anomalies of skin	dermatologic
204.21	0.0413691	0.976853	0.89577	1.05794	0.571324	65162	609	64553	FALSE	Myeloid leukemia, acute	neoplasms
560.3	0.0728193	1.04177	0.899043	1.18449	0.574161	65064	194	64870	FALSE	Peritoneal or intestinal adhesions	digestive
342	0.0442416	1.02514	0.938431	1.11186	0.574584	64592	529	64063	FALSE	Hemiplegia	neurological
574.2	0.0617116	1.0352	0.91424	1.15615	0.575132	64994	272	64722	FALSE	Calculus of bile duct	digestive
792.1	0.0332056	1.01876	0.953679	1.08385	0.575621	64483	961	63522	FALSE	Papanicolaou smear of cervix or vagina with atypical squamous cells	genitourinary
287.32	0.0427253	0.9764	0.892659	1.06014	0.576175	64494	567	63927	FALSE	Secondary thrombocytopenia	hematopoietic
384.4	0.0593459	1.0335	0.917179	1.14981	0.578768	65128	291	64837	FALSE	Perforation of tympanic membrane	sense organs
527	0.0410067	1.02287	0.942498	1.10324	0.581322	64647	619	64028	FALSE	Diseases of the salivary glands	digestive
800	0.0231286	0.987356	0.942024	1.03269	0.582196	64197	1991	62206	FALSE	Fracture of lower limb	injuries & poisonings
365.1	0.0324009	1.01791	0.954403	1.08141	0.583799	64919	1015	63904	FALSE	Open-angle glaucoma	sense organs
610.1	0.0347371	1.01917	0.951086	1.08726	0.584611	64367	882	63485	FALSE	Cystic mastopathy	genitourinary
440	0.0265299	0.985615	0.933616	1.03761	0.584949	61922	1562	60360	FALSE	Atherosclerosis	circulatory system
496.21	0.0320073	0.982713	0.919979	1.04545	0.585887	64488	1038	63450	FALSE	Obstructive chronic bronchitis	respiratory
110.13	0.0729639	1.04044	0.897428	1.18345	0.586922	64692	195	64497	FALSE	Dermatophytosis of the body	infectious diseases
573.6	0.0550374	0.970833	0.86296	1.07871	0.590695	64914	344	64570	FALSE	Nonspecific elevation of levels of transaminase or lactic acid dehydrogenase [LDH]	digestive
278.4	0.0285889	1.01548	0.959443	1.07151	0.591117	63606	1295	62311	FALSE	Abnormal weight gain	endocrine/metabolic
967	0.0944962	1.05193	0.866715	1.23714	0.59215	64759	115	64644	FALSE	Adverse effects of sedatives or other central nervous system depressants and anesthetics	injuries & poisonings
289	0.03609	1.01947	0.948733	1.09021	0.593141	64383	803	63580	FALSE	Other diseases of blood and blood-forming organs	hematopoietic
741.3	0.0318809	0.983143	0.920657	1.04563	0.593859	64199	1045	63154	FALSE	Difficulty in walking	musculoskeletal
454.11	0.0569861	0.970141	0.858448	1.08183	0.594753	64963	321	64642	FALSE	Varicose veins of lower extremity, symptomtic	circulatory system
362.4	0.0596863	1.03222	0.915238	1.14921	0.595166	65132	292	64840	FALSE	Retinal vascular changes and abnomalities	sense organs
560.4	0.0275462	0.985624	0.931634	1.03961	0.599114	64347	1385	62962	FALSE	Other intestinal obstruction	digestive
204.2	0.0380709	0.980276	0.905657	1.05489	0.600787	65151	720	64431	FALSE	Myeloid leukemia	neoplasms
395.4	0.0683897	0.965032	0.830988	1.09908	0.602746	64799	219	64580	FALSE	Nonrheumatic pulmonary valve disorders	circulatory system
528	0.0289355	1.01517	0.958454	1.07188	0.602889	63480	1253	62227	FALSE	Diseases of the oral soft tissues, excluding lesions specific for gingiva and tongue	digestive
271	0.0630703	1.03325	0.909634	1.15687	0.60401	65043	260	64783	FALSE	Disorders of carbohydrate transport and metabolism	endocrine/metabolic
726.4	0.0813047	1.04305	0.883694	1.20241	0.604159	64464	156	64308	FALSE	Calcaneal spur; Exostosis NOS	musculoskeletal
605	0.0262369	1.01362	0.962194	1.06504	0.606175	64122	1635	62487	FALSE	Erectile dysfunction [ED]	genitourinary
728.2	0.0974861	0.951041	0.759968	1.14211	0.606602	65167	107	65060	FALSE	Laxity of ligament or hypermobility syndrome	musculoskeletal
713	0.0698798	0.96473	0.827766	1.10169	0.607364	65203	211	64992	FALSE	Arthropathy associated with other disorders classified elsewhere	musculoskeletal
480.12	0.0607397	0.969324	0.850274	1.08837	0.60799	65259	277	64982	FALSE	Pseudomonal pneumonia	respiratory
264	0.026938	1.01391	0.961112	1.06671	0.608059	64398	1798	62600	FALSE	Lack of normal physiological development	endocrine/metabolic
788	0.0174121	1.00894	0.974816	1.04307	0.609099	62407	3664	58743	FALSE	Syncope and collapse	symptoms
395.3	0.045772	1.02348	0.933768	1.11319	0.612099	63977	498	63479	FALSE	Nonrheumatic tricuspid valve disorders	circulatory system
656.26	0.074754	1.0386	0.892079	1.18511	0.612437	65198	195	65003	FALSE	Transitory tachypnea or apnea of newborn	pregnancy complications
184.11	0.0508365	0.97468	0.875041	1.07432	0.613924	65133	404	64729	FALSE	Malignant neoplasm of ovary	neoplasms
724.2	0.0722887	1.03671	0.895029	1.1784	0.617929	65117	198	64919	FALSE	Disorders of coccyx	musculoskeletal
696	0.0343116	1.01724	0.949992	1.08449	0.618305	64791	890	63901	FALSE	Psoriasis and related disorders	dermatologic
365.11	0.0514197	1.02595	0.925163	1.12673	0.618378	65217	398	64819	FALSE	Primary open angle glaucoma	sense organs
369.5	0.0368438	0.981831	0.909617	1.05405	0.618721	63528	769	62759	FALSE	Conjunctivitis, infectious	sense organs
556	0.0631829	0.969055	0.845216	1.09289	0.618828	64462	259	64203	FALSE	Ulceration of the lower GI tract	digestive
747.1	0.020317	0.989949	0.950128	1.02977	0.619036	64204	2617	61587	FALSE	Cardiac congenital anomalies	congenital anomalies
332	0.0449072	1.02239	0.934373	1.11041	0.621941	65153	522	64631	FALSE	Parkinson's disease	neurological
818.1	0.0755285	1.03787	0.889835	1.18591	0.622613	65190	181	65009	FALSE	Subdural hemorrhage (injury)	injuries & poisonings
401.22	0.019476	1.00963	0.971458	1.0478	0.622628	63567	2950	60617	FALSE	Hypertensive chronic kidney disease	circulatory system
348.2	0.0321591	0.984298	0.921266	1.04733	0.62263	64596	1009	63587	FALSE	Cerebral edema and compression of brain	neurological
509.2	0.0248627	0.987843	0.939112	1.03657	0.622749	64206	1726	62480	FALSE	Respiratory insufficiency	respiratory
290.13	0.0763278	0.963439	0.813836	1.11304	0.625565	65174	183	64991	FALSE	Senile dementia	mental disorders
791	0.0752488	1.03723	0.889743	1.18472	0.627122	65171	182	64989	FALSE	Gangrene	symptoms
433.6	0.0418446	0.979911	0.897895	1.06193	0.627689	64442	599	63843	FALSE	Acute, but ill-defined cerebrovascular disease	circulatory system
649	0.0324349	1.01585	0.952275	1.07942	0.627847	64172	1037	63135	FALSE	Other conditions or status of the mother complicating pregnancy, childbirth, or the puerperium	pregnancy complications
345.12	0.0326771	1.01596	0.951914	1.08001	0.627966	64908	977	63931	FALSE	Partial epilepsy	neurological
264.1	0.0441295	0.978861	0.892367	1.06535	0.628276	65082	552	64530	FALSE	Short stature	endocrine/metabolic
690.1	0.0428164	1.02089	0.936975	1.10482	0.629107	64319	573	63746	FALSE	Seborrheic dermatitis	dermatologic
149.9	0.084956	1.04182	0.875309	1.20834	0.629612	65253	143	65110	FALSE	Cancer of of nasal cavities	neoplasms
456	0.0436987	0.979159	0.89351	1.06481	0.629836	64526	547	63979	FALSE	Chronic venous insufficiency [CVI]	circulatory system
751.1	0.0558373	0.973532	0.864091	1.08297	0.630936	64976	333	64643	FALSE	Congenital anomalies of genital organs	congenital anomalies
655.1	0.0397851	0.981103	0.903124	1.05908	0.631571	64774	677	64097	FALSE	Abnormality in fetal heart rate or rhythm	pregnancy complications
980	0.0243577	0.988407	0.940666	1.03615	0.632131	63320	1791	61529	FALSE	Encounter for long-term (current) use of antibiotics	infectious diseases
338	0.0119405	1.00571	0.982303	1.02911	0.633699	60179	9019	51160	FALSE	Pain	neurological
170.1	0.051158	1.02466	0.924393	1.12493	0.6339	64929	396	64533	FALSE	Bone cancer	neoplasms
574.11	0.0843496	1.04094	0.875618	1.20627	0.634273	65120	145	64975	FALSE	Cholelithiasis with acute cholecystitis	digestive
458.2	0.0786421	1.03796	0.883819	1.1921	0.635691	64205	167	64038	FALSE	Iatrogenic hypotension	circulatory system
359.2	0.0323577	0.984852	0.921431	1.04827	0.637118	64880	1011	63869	FALSE	Myopathy	neurological
313.2	0.0981075	1.04733	0.855038	1.23962	0.637393	65236	107	65129	FALSE	Tics and stuttering	mental disorders
281	0.0320616	1.01522	0.95238	1.07806	0.637527	64202	1027	63175	FALSE	Other deficiency anemia	hematopoietic
805	0.0287014	0.986607	0.930353	1.04286	0.638521	64549	1284	63265	FALSE	Fracture of vertebral column without mention of spinal cord injury	injuries & poisonings
367.8	0.0549786	0.974551	0.866793	1.08231	0.639148	64831	343	64488	FALSE	Hypermetropia	sense organs
379.1	0.090615	0.958649	0.781044	1.13625	0.641187	65231	126	65105	FALSE	Scleritis and episcleritis	sense organs
562	0.0203496	1.00953	0.969641	1.04941	0.641268	60461	2748	57713	FALSE	Diverticulosis and diverticulitis	digestive
580.1	0.0597117	1.02814	0.911108	1.14518	0.642078	64940	288	64652	FALSE	Glomerulonephritis	genitourinary
285.1	0.0159839	0.992602	0.961273	1.02393	0.64224	61951	4441	57510	FALSE	Acute posthemorrhagic anemia	hematopoietic
747.13	0.041191	0.981048	0.900314	1.06178	0.642279	65049	628	64421	FALSE	Congenital anomalies of great vessels	congenital anomalies
710.1	0.0329291	0.984837	0.920296	1.04938	0.64265	64784	964	63820	FALSE	Osteomyelitis	musculoskeletal
196	0.025077	1.01166	0.962506	1.06081	0.643956	63556	1705	61851	FALSE	Radiotherapy	neoplasms
752	0.0459818	1.02146	0.931338	1.11159	0.64421	64980	491	64489	FALSE	Nervous system congenital anomalies	congenital anomalies
749	0.0523995	1.0244	0.921699	1.1271	0.645449	64859	379	64480	FALSE	Congenital anomalies of face and neck	congenital anomalies
362.23	0.0618101	1.02879	0.907644	1.14994	0.64607	65127	273	64854	FALSE	Cystoid macular degeneration of retina	sense organs
737	0.0311777	1.01442	0.953307	1.07552	0.646189	64192	1073	63119	FALSE	Curvature of spine	musculoskeletal
560.2	0.0850942	1.03983	0.873045	1.20661	0.646243	65134	142	64992	FALSE	Impaction of intestine	digestive
208	0.0200518	1.00924	0.969943	1.04855	0.646302	60723	2793	57930	FALSE	Benign neoplasm of colon	neoplasms
473.1	0.0749871	0.966208	0.819233	1.11318	0.646643	65093	185	64908	FALSE	Chronic laryngitis	respiratory
275.51	0.0402497	1.01856	0.939666	1.09744	0.64783	64140	641	63499	FALSE	Hypocalcemia	endocrine/metabolic
401.21	0.0207869	0.990567	0.949825	1.03131	0.64843	60857	2706	58151	FALSE	Hypertensive heart disease	circulatory system
145.2	0.0500504	0.977457	0.879358	1.07556	0.648699	65207	416	64791	FALSE	Cancer of tongue	neoplasms
195.3	0.0311982	1.01427	0.953126	1.07542	0.64961	65039	1088	63951	FALSE	Malignant neoplasm of head, face, and neck	neoplasms
562.2	0.0398328	0.98229	0.904218	1.06036	0.65373	64823	661	64162	FALSE	Diverticulitis	digestive
288.1	0.022714	0.989882	0.945363	1.0344	0.654367	63919	2060	61859	FALSE	Decreased white blood cell count	hematopoietic
703.1	0.0475489	1.02149	0.928291	1.11468	0.654796	64858	460	64398	FALSE	Ingrowing nail	dermatologic
751.3	0.082921	0.963753	0.801228	1.12628	0.65614	65102	149	64953	FALSE	Obstructive genitourinary defect	congenital anomalies
523.1	0.0453337	0.980045	0.891191	1.0689	0.656583	65052	507	64545	FALSE	Gingivitis	digestive
350.3	0.0284515	1.01272	0.956953	1.06848	0.656907	64542	1295	63247	FALSE	Lack of coordination	neurological
112.3	0.0671723	0.970625	0.838967	1.10228	0.657142	64743	229	64514	FALSE	Candidiasis of skin and nails	infectious diseases
907	0.0607542	1.02732	0.908241	1.1464	0.657304	64820	280	64540	FALSE	Injuries to the nervous system	injuries & poisonings
227	0.047549	1.02116	0.92796	1.11435	0.659734	64914	459	64455	FALSE	Benign neoplasm of other endocrine glands and related structures	neoplasms
709.7	0.0794054	0.965703	0.810068	1.12134	0.660294	65210	163	65047	FALSE	Unspecified diffuse connective tissue disease	dermatologic
550	0.0168308	0.992631	0.959643	1.02562	0.660339	61258	3954	57304	FALSE	Abdominal hernia	digestive
722.9	0.0879192	0.96212	0.789798	1.13444	0.660499	65068	133	64935	FALSE	Other and unspecified disc disorder	musculoskeletal
197	0.0132318	1.00581	0.979875	1.03174	0.661566	62840	6966	55874	FALSE	Chemotherapy	neoplasms
636.1	0.0502265	0.97831	0.879866	1.07675	0.662403	64899	414	64485	FALSE	Threatened premature labor	pregnancy complications
363	0.0732366	0.96859	0.825046	1.11213	0.663005	64982	194	64788	FALSE	Chorioretinal inflammations, scars, and other disorders of choroid	sense organs
504	0.048511	0.979087	0.884006	1.07417	0.663079	65017	441	64576	FALSE	Other alveolar and parietoalveolar pneumonopathy	respiratory
770	0.0189218	0.991807	0.954721	1.02889	0.66374	62078	3100	58978	FALSE	Myalgia and myositis unspecified	symptoms
353.1	0.0977389	0.958504	0.766936	1.15007	0.664566	65222	108	65114	FALSE	Nerve plexus lesions	neurological
465.2	0.0203632	1.00886	0.968946	1.04877	0.664953	61466	2623	58843	FALSE	Acute pharyngitis	respiratory
415.21	0.0508569	0.97829	0.878611	1.07797	0.666046	64895	400	64495	FALSE	Primary pulmonary hypertension	circulatory system
379.2	0.025826	1.01119	0.960572	1.06181	0.666539	64019	1629	62390	FALSE	Disorders of vitreous body	sense organs
198	0.013834	0.994092	0.966977	1.02121	0.668399	63605	6174	57431	FALSE	Secondary malignant neoplasm	neoplasms
560.1	0.0330371	0.985973	0.92122	1.05073	0.668949	63757	963	62794	FALSE	Paralytic ileus	digestive
750.2	0.0594093	0.974967	0.858525	1.09141	0.669582	64806	289	64517	FALSE	Lower gastrointestinal congenital anomalies	congenital anomalies
386.1	0.0722662	0.969648	0.828007	1.11129	0.669741	65205	198	65007	FALSE	Meniere's disease	sense organs
394.7	0.0343941	0.98545	0.918038	1.05286	0.670009	63557	882	62675	FALSE	Disease of tricuspid valve	circulatory system
526.41	0.0841701	1.03649	0.871517	1.20146	0.67025	64976	146	64830	FALSE	Temporomandibular joint disorder, unspecified	digestive
526	0.0413757	1.01773	0.936637	1.09883	0.670947	64190	606	63584	FALSE	Diseases of the jaws	digestive
272.13	0.0122843	1.00523	0.981154	1.02931	0.671011	62726	8815	53911	FALSE	Mixed hyperlipidemia	endocrine/metabolic
428.4	0.0236695	1.0101	0.963704	1.05649	0.67127	64241	1932	62309	FALSE	Heart failure with preserved EF [Diastolic heart failure]	circulatory system
348	0.0212849	1.00905	0.967331	1.05077	0.672107	63490	2362	61128	FALSE	Other conditions of brain	neurological
797.1	0.0445616	0.981339	0.893998	1.06868	0.672497	64944	523	64421	FALSE	Cardiogenic shock	symptoms
277.51	0.0999211	1.04314	0.847293	1.23898	0.672533	65192	103	65089	FALSE	Lipoprotein disorders	endocrine/metabolic
250.11	0.0615273	1.02632	0.905727	1.14691	0.672843	65248	270	64978	FALSE	Type 1 diabetes with ketoacidosis	endocrine/metabolic
586.4	0.0405249	1.01726	0.937827	1.09669	0.672892	64810	640	64170	FALSE	Stricture/obstruction of ureter	genitourinary
394	0.0268446	1.01136	0.958746	1.06398	0.673862	62387	1478	60909	FALSE	Rheumatic disease of the heart valves	circulatory system
512	0.00943765	0.996049	0.977551	1.01455	0.674844	53915	19208	34707	FALSE	Other symptoms of respiratory system	respiratory
420.3	0.0504793	1.02135	0.922415	1.12029	0.675525	64914	406	64508	FALSE	Endocarditis	circulatory system
654.1	0.0854841	1.03633	0.868784	1.20388	0.676327	65252	143	65109	FALSE	Abnormality of organs and soft tissues of pelvis complicating pregnancy, childbirth, or the puerperium	pregnancy complications
625.1	0.0687012	1.02906	0.894408	1.16372	0.676686	64899	219	64680	FALSE	Dyspareunia	genitourinary
218	0.0430189	1.01801	0.933696	1.10233	0.678143	64355	568	63787	FALSE	Benign neoplasm of uterus	neoplasms
276.42	0.047735	0.980394	0.886834	1.07395	0.678287	64758	454	64304	FALSE	Alkalosis	endocrine/metabolic
540	0.0534883	1.02225	0.917417	1.12709	0.680708	65015	360	64655	FALSE	Appendiceal conditions	digestive
618	0.0362732	0.985213	0.914117	1.05631	0.681283	64816	816	64000	FALSE	Genital prolapse	genitourinary
245.2	0.0408678	1.01687	0.936767	1.09697	0.682319	64914	624	64290	FALSE	Chronic thyroiditis	endocrine/metabolic
447.7	0.0551561	0.977734	0.869628	1.08584	0.683084	64387	342	64045	FALSE	Aortic ectasia	circulatory system
710.19	0.0383774	1.01578	0.940562	1.091	0.683264	64950	705	64245	FALSE	Unspecified osteomyelitis	musculoskeletal
571.6	0.0666435	0.973176	0.842555	1.1038	0.683274	65271	232	65039	FALSE	Primary biliary cirrhosis	digestive
327.41	0.0507004	1.0209	0.921522	1.12027	0.683362	64821	404	64417	FALSE	Organic or persistent insomnia	neurological
790.8	0.0757951	1.03129	0.882734	1.17985	0.684352	65250	179	65071	FALSE	Elevated C-reactive protein (CRP)	symptoms
586	0.0164769	0.993335	0.96104	1.02563	0.684825	60989	4155	56834	FALSE	Other disorders of the kidney and ureters	genitourinary
522	0.0838343	0.966653	0.802338	1.13097	0.685806	64970	146	64824	FALSE	Diseases of pulp and periapical tissues	digestive
513	0.0261465	0.989489	0.938242	1.04074	0.68612	61838	1542	60296	FALSE	Respiratory abnormalities	respiratory
619.2	0.0601449	0.97601	0.858126	1.09389	0.686408	64159	289	63870	FALSE	Disorders of uterus, NEC	genitourinary
411.8	0.02028	1.00822	0.968469	1.04797	0.686547	62798	2825	59973	FALSE	Other chronic ischemic heart disease, unspecified	circulatory system
580.31	0.054928	1.02241	0.914751	1.13007	0.686597	65048	343	64705	FALSE	Nephritis and nephropathy in diseases classified elsewhere	genitourinary
275	0.0179205	0.992822	0.957698	1.02795	0.687704	61613	3425	58188	FALSE	Disorders of mineral metabolism	endocrine/metabolic
938.2	0.0318276	1.01287	0.950492	1.07526	0.687739	63931	1060	62871	FALSE	Chronic dermatitis due to solar radiation	dermatologic
41.9	0.0446436	1.01805	0.930553	1.10556	0.688566	64812	522	64290	FALSE	Infection with drug-resistant microorganisms	infectious diseases
189.11	0.0357164	0.985797	0.915793	1.0558	0.688783	65018	826	64192	FALSE	Malignant neoplasm of kidney, except pelvis	neoplasms
686.2	0.0935728	0.963589	0.780186	1.14699	0.691826	64930	118	64812	FALSE	Impetigo	dermatologic
282.9	0.0969461	0.962463	0.772449	1.15248	0.693104	64803	111	64692	FALSE	Other hereditary hemolytic anemias	hematopoietic
288.11	0.0253158	0.990106	0.940487	1.03973	0.694497	64338	1645	62693	FALSE	Neutropenia	hematopoietic
454.1	0.0504087	0.980411	0.88161	1.07921	0.694719	64683	412	64271	FALSE	Varicose veins of lower extremity	circulatory system
579.8	0.0859283	0.966926	0.798507	1.13535	0.695493	65131	140	64991	FALSE	Nonspecific abnormal findings in stool contents	digestive
593	0.0205003	1.00802	0.967841	1.0482	0.696727	62318	2589	59729	FALSE	Hematuria	genitourinary
704	0.0335196	1.01313	0.947429	1.07883	0.697222	63541	937	62604	FALSE	Diseases of hair and hair follicles	dermatologic
526.4	0.0680757	0.973921	0.840493	1.10735	0.69789	64801	223	64578	FALSE	Temporomandibular joint disorders	digestive
218.1	0.0434819	1.01698	0.931755	1.1022	0.69859	64527	556	63971	FALSE	Uterine leiomyoma	neoplasms
110	0.0244568	1.00951	0.961576	1.05745	0.698693	63048	1808	61240	FALSE	Dermatophytosis / Dermatomycosis	infectious diseases
38.3	0.0227654	0.991247	0.946627	1.03587	0.699374	64596	2056	62540	FALSE	Bacteremia	infectious diseases
389.2	0.040683	0.984463	0.904725	1.0642	0.700314	64426	626	63800	FALSE	Conductive hearing loss	sense organs
244.1	0.0271248	0.989645	0.93648	1.04281	0.701168	64603	1445	63158	FALSE	Secondary hypothyroidism	endocrine/metabolic
724	0.0363623	1.01402	0.942753	1.08529	0.701738	63659	798	62861	FALSE	Other and unspecified disorders of back	musculoskeletal
797	0.0276489	0.989485	0.935293	1.04368	0.702218	63939	1383	62556	FALSE	Shock	symptoms
443.7	0.0830615	1.03212	0.869316	1.19492	0.703517	65122	149	64973	FALSE	Peripheral angiopathy in diseases classified elsewhere	circulatory system
711	0.0538422	1.02066	0.915127	1.12619	0.704126	65046	356	64690	FALSE	Arthropathy associated with infections	musculoskeletal
155	0.0441114	0.983396	0.896937	1.06985	0.704257	64977	536	64441	FALSE	Cancer of liver and intrahepatic bile duct	neoplasms
540.1	0.0549257	1.02095	0.913295	1.1286	0.705818	65078	341	64737	FALSE	Appendicitis	digestive
182	0.049429	1.01877	0.921892	1.11565	0.706712	65070	430	64640	FALSE	Malignant neoplasm of uterus	neoplasms
627.3	0.0339383	1.0128	0.946283	1.07932	0.707803	64454	953	63501	FALSE	Postmenopausal atrophic vaginitis	genitourinary
657	0.0964205	0.964521	0.775537	1.15351	0.707922	65045	112	64933	FALSE	Infections specific to the perinatal period	pregnancy complications
200.1	0.0720273	0.973419	0.832245	1.11459	0.708376	65261	200	65061	FALSE	Polycythemia vera	neoplasms
159.2	0.0655275	1.0248	0.896369	1.15324	0.708486	65158	241	64917	FALSE	Malignant neoplasm of small intestine, including duodenum	neoplasms
260.3	0.0333843	0.98771	0.922276	1.05314	0.711064	64509	944	63565	FALSE	Adult failure to thrive	endocrine/metabolic
473.4	0.027638	0.989898	0.935727	1.04407	0.713341	64151	1388	62763	FALSE	Voice disturbance	respiratory
303.4	0.0613715	1.02275	0.902461	1.14304	0.71397	65044	273	64771	FALSE	Somatoform disorder	mental disorders
669	0.100147	0.963977	0.767688	1.16027	0.714111	65067	102	64965	FALSE	Complications of labor and delivery NEC	pregnancy complications
352.2	0.0689207	0.975149	0.840065	1.11023	0.715019	65019	218	64801	FALSE	Facial nerve disorders [CN7]	neurological
756	0.0542425	0.980476	0.874161	1.08679	0.716236	64813	351	64462	FALSE	Other congenital musculoskeletal anomalies	congenital anomalies
624.9	0.035611	1.013	0.943203	1.0828	0.716819	64786	840	63946	FALSE	stress incontinence, female	genitourinary
741.4	0.0324333	1.01175	0.948184	1.07532	0.718639	63175	997	62178	FALSE	Joint effusions	musculoskeletal
442.8	0.0856266	1.03122	0.863395	1.19905	0.719544	65096	141	64955	FALSE	Aneurysm of other specified artery	circulatory system
577.2	0.059026	0.979131	0.86344	1.09482	0.720871	65107	296	64811	FALSE	Chronic pancreatitis	digestive
695.7	0.0683484	1.02458	0.890618	1.15854	0.722372	65019	222	64797	FALSE	Prurigo and Lichen	dermatologic
854	0.0338154	1.01203	0.945751	1.07831	0.723632	63466	913	62553	FALSE	Complications of cardiac/vascular device, implant, and graft	injuries & poisonings
217	0.0649833	0.977302	0.849934	1.10467	0.723849	64285	246	64039	FALSE	Vascular hamartomas and non-neoplastic nevi	neoplasms
457.2	0.0504504	1.01798	0.919101	1.11687	0.723859	64178	409	63769	FALSE	Encounter for long-term (current) use of antiplatelets/antithrombotics	circulatory system
830	0.0259897	0.990888	0.939948	1.04183	0.72469	63900	1564	62336	FALSE	Dislocation	injuries & poisonings
585.32	0.0280597	1.0099	0.954903	1.0649	0.725517	64873	1342	63531	FALSE	End stage renal disease	genitourinary
80	0.0272839	0.990475	0.936999	1.04395	0.725762	63831	1418	62413	FALSE	Postoperative infection	infectious diseases
355	0.0537285	1.01896	0.913655	1.12427	0.726617	64948	358	64590	FALSE	Complex regional/central pain syndrome	neurological
272.12	0.0474603	1.01668	0.923659	1.1097	0.727403	64696	461	64235	FALSE	Hyperglyceridemia	endocrine/metabolic
245	0.0349778	1.01222	0.943661	1.08077	0.728467	64039	856	63183	FALSE	Thyroiditis	endocrine/metabolic
614.3	0.0799419	0.972642	0.815956	1.12933	0.728602	65098	161	64937	FALSE	Pelvic inflammatory disease (PID)	genitourinary
401.3	0.0270342	1.00935	0.956368	1.06234	0.730525	63951	1449	62502	FALSE	Other hypertensive complications	circulatory system
190	0.0987073	0.966584	0.773117	1.16005	0.730601	65236	106	65130	FALSE	Cancer of eye	neoplasms
694.2	0.0321024	0.98905	0.926129	1.05197	0.731615	63427	1032	62395	FALSE	Other dyschromia	dermatologic
526.5	0.100692	1.03509	0.837733	1.23245	0.731966	65244	102	65142	FALSE	Inflammatory conditions of jaw	digestive
275.6	0.0362776	0.987653	0.916549	1.05876	0.732001	64684	796	63888	FALSE	Hypercalcemia	endocrine/metabolic
324	0.0670768	1.02323	0.891764	1.15471	0.732029	65126	229	64897	FALSE	Other CNS infection and poliomyelitis	neurological
701.1	0.0925681	0.968857	0.787423	1.15029	0.732511	64968	121	64847	FALSE	Keratoderma, acquired	dermatologic
743.13	0.0301118	0.989784	0.930765	1.0488	0.733094	64046	1169	62877	FALSE	Other specified osteoporosis	musculoskeletal
189.4	0.0563275	0.981164	0.870762	1.09157	0.735667	65012	328	64684	FALSE	Malignant neoplasm of other urinary organs	neoplasms
374.3	0.0528203	1.01798	0.914453	1.12151	0.73583	64936	372	64564	FALSE	Ptosis of eyelid	sense organs
411.3	0.0220233	0.992603	0.949437	1.03577	0.73602	63751	2289	61462	FALSE	Angina pectoris	circulatory system
451.2	0.0763945	0.974632	0.824899	1.12436	0.736604	64825	177	64648	FALSE	Phlebitis and thrombophlebitis of lower extremities	circulatory system
270.38	0.0706798	0.976515	0.837983	1.11505	0.736694	64915	205	64710	FALSE	Other specified disorders of plasma protein metabolism	endocrine/metabolic
635	0.0596939	1.02022	0.903221	1.13722	0.737348	64854	292	64562	FALSE	Hemorrhage during pregnancy; childbirth and postpartum	pregnancy complications
426.23	0.0649412	0.978462	0.851177	1.10575	0.737416	65179	246	64933	FALSE	Second degree AV block	circulatory system
333.2	0.0788438	0.974022	0.819488	1.12856	0.738497	65133	166	64967	FALSE	Myoclonus	neurological
713.5	0.0854442	0.971908	0.804437	1.13938	0.738767	65275	141	65134	FALSE	Arthropathy associated with neurological disorders	musculoskeletal
414.2	0.0578475	1.01943	0.906054	1.13282	0.73933	64527	311	64216	FALSE	ASCVD	circulatory system
930	0.0455364	0.984968	0.895717	1.07422	0.739424	64419	499	63920	FALSE	Allergic reaction to food	injuries & poisonings
454	0.0407054	0.986626	0.906843	1.06641	0.740815	64294	632	63662	FALSE	Varicose veins	circulatory system
537	0.0338345	0.988884	0.922568	1.0552	0.741106	62963	913	62050	FALSE	Other disorders of stomach and duodenum	digestive
610.4	0.0727934	1.02434	0.881662	1.16701	0.741149	64881	196	64685	FALSE	Benign neoplasm of breast	genitourinary
384	0.0566226	1.01888	0.907896	1.12986	0.741204	65071	320	64751	FALSE	Other disorders of tympanic membrane	sense organs
401.2	0.0155711	0.994905	0.964386	1.02542	0.742895	60272	5126	55146	FALSE	Hypertensive heart and/or renal disease	circulatory system
530.14	0.0415748	1.01371	0.932221	1.09519	0.743308	64042	601	63441	FALSE	Reflux esophagitis	digestive
259	0.0628341	0.979654	0.856499	1.10281	0.743561	64957	261	64696	FALSE	Other endocrine disorders	endocrine/metabolic
687.1	0.0173175	1.00567	0.971731	1.03962	0.743912	60309	3686	56623	FALSE	Rash and other nonspecific skin eruption	dermatologic
427.8	0.0269475	0.991279	0.938462	1.0441	0.745147	64765	1511	63254	FALSE	Sinoatrial node dysfunction (Bradycardia)	circulatory system
690	0.0427054	1.01394	0.930237	1.09764	0.745812	64274	576	63698	FALSE	Erythematosquamous dermatosis	dermatologic
250.22	0.0268559	1.00872	0.956078	1.06135	0.746611	64583	1489	63094	FALSE	Type 2 diabetes with renal manifestations	endocrine/metabolic
334	0.0421062	1.01364	0.931117	1.09617	0.747554	64611	586	64025	FALSE	Degenerative disease of the spinal cord	neurological
320	0.062237	1.02018	0.898193	1.14216	0.748223	65045	266	64779	FALSE	Meningitis	neurological
411.1	0.0230293	1.00741	0.96227	1.05254	0.74861	63808	2083	61725	FALSE	Unstable angina (intermediate coronary syndrome)	circulatory system
840	0.0218882	1.00701	0.96411	1.04991	0.749601	61688	2241	59447	FALSE	Sprains and strains	injuries & poisonings
853	0.0613698	0.980621	0.860336	1.10091	0.749821	65067	274	64793	FALSE	Complication of colostomy or enterostomy	injuries & poisonings
389	0.0174428	0.994477	0.960289	1.02866	0.750857	61460	3636	57824	FALSE	Hearing loss	sense organs
706.1	0.0358844	1.01144	0.941109	1.08178	0.751195	64362	819	63543	FALSE	Acne	dermatologic
315.3	0.0526019	1.01682	0.913718	1.11992	0.751199	65124	371	64753	FALSE	Mental retardation	mental disorders
580.12	0.0900165	1.02886	0.852432	1.2053	0.751912	65280	126	65154	FALSE	Non-proliferative glomerulonephritis	genitourinary
577.1	0.0420285	1.01324	0.930867	1.09562	0.754264	65001	586	64415	FALSE	Acute pancreatitis	digestive
860	0.0690379	1.02167	0.886351	1.15698	0.756209	65198	216	64982	FALSE	Bone marrow or stem cell transplant	neoplasms
626	0.0218021	1.00679	0.964058	1.04952	0.756274	62632	2380	60252	FALSE	Disorders of menstruation and other abnormal bleeding from female genital tract	genitourinary
536.8	0.0412241	1.01279	0.93199	1.09359	0.75787	63383	612	62771	FALSE	Dyspepsia and other specified disorders of function of stomach	digestive
580.3	0.0419995	1.01296	0.930637	1.09527	0.759229	64745	587	64158	FALSE	Nephritis and nephropathy without mention of glomerulonephritis	genitourinary
396	0.0287191	1.00883	0.952542	1.06512	0.759495	63274	1273	62001	FALSE	Abnormal heart sounds	circulatory system
250	0.0116466	0.996494	0.973667	1.01932	0.763009	62160	9488	52672	FALSE	Diabetes mellitus	endocrine/metabolic
440.1	0.0624434	1.01897	0.896584	1.14136	0.76342	64914	267	64647	FALSE	Atherosclerosis of renal artery	circulatory system
184.2	0.0753962	0.977641	0.829865	1.12542	0.764242	65248	182	65066	FALSE	Cancer of other female genital organs (excluding uterus and ovary)	neoplasms
327.71	0.0351792	1.01054	0.941589	1.07949	0.765658	64595	848	63747	FALSE	Restless legs syndrome	neurological
260	0.0163305	1.00486	0.972852	1.03687	0.766587	62493	4155	58338	FALSE	Protein-calorie malnutrition	endocrine/metabolic
280.1	0.0202207	1.00602	0.966386	1.04565	0.766647	63246	2652	60594	FALSE	Iron deficiency anemias, unspecified or not due to blood loss	hematopoietic
416	0.0162427	0.99521	0.963374	1.02705	0.767512	60894	4308	56586	FALSE	Cardiomegaly	circulatory system
170.2	0.0426039	0.987564	0.90406	1.07107	0.768959	64883	573	64310	FALSE	Cancer of connective tissue	neoplasms
245.21	0.0410248	1.0121	0.931694	1.09251	0.769341	64934	619	64315	FALSE	Chronic lymphocytic thyroiditis	endocrine/metabolic
771	0.0393028	1.01157	0.934534	1.0886	0.769812	64262	676	63586	FALSE	Musculoskeletal symptoms referable to limbs	symptoms
363.3	0.0926257	0.973309	0.791763	1.15486	0.770232	65209	121	65088	FALSE	Chorioretinal scars	sense organs
514.2	0.0295738	0.991402	0.933437	1.04937	0.770295	64123	1233	62890	FALSE	Solitary pulmonary nodule	respiratory
634.1	0.0765066	0.978143	0.82819	1.1281	0.772694	65227	177	65050	FALSE	Missed abortion/Hydatidiform mole	pregnancy complications
575.2	0.0472466	1.01371	0.921103	1.10631	0.773254	65068	464	64604	FALSE	Obstruction of bile duct	digestive
578.9	0.0267713	1.00771	0.955237	1.06018	0.774221	64120	1487	62633	FALSE	Hemorrhage of gastrointestinal tract	digestive
496	0.0159659	0.995436	0.964143	1.02673	0.77448	62059	4550	57509	FALSE	Chronic airway obstruction	respiratory
579	0.0207023	1.00582	0.965243	1.0464	0.779241	60350	2528	57822	FALSE	Other symptoms involving abdomen and pelvis	digestive
480.2	0.0865182	1.02452	0.854946	1.1941	0.779474	65138	136	65002	FALSE	Viral pneumonia	respiratory
772.6	0.0747957	0.97932	0.83272	1.12592	0.779948	64903	185	64718	FALSE	Facial weakness	symptoms
800.2	0.0506391	1.01424	0.914984	1.11349	0.780121	65062	403	64659	FALSE	Fracture of unspecified part of femur	injuries & poisonings
362.21	0.0674136	0.98141	0.84928	1.11354	0.780743	65127	234	64893	FALSE	Macular degeneration, dry	sense organs
381.11	0.0275219	1.00767	0.953729	1.06161	0.781255	63137	1433	61704	FALSE	Suppurative and unspecified otitis media	sense organs
694	0.0312303	0.991377	0.930166	1.05259	0.781547	63343	1091	62252	FALSE	Dyschromia and Vitiligo	dermatologic
747.11	0.0272267	0.992508	0.939144	1.04587	0.782394	64767	1428	63339	FALSE	Cardiac shunt/ heart septal defect	congenital anomalies
270.3	0.039945	0.989067	0.910775	1.06736	0.783163	64487	652	63835	FALSE	Disorders of plasma protein metabolism	endocrine/metabolic
369	0.0325242	1.00898	0.945228	1.07272	0.78353	63297	990	62307	FALSE	Infection of the eye	sense organs
994	0.0161865	1.00446	0.97273	1.03618	0.783603	63672	4300	59372	FALSE	Sepsis and SIRS	injuries & poisonings
720.1	0.0244063	1.00668	0.958847	1.05452	0.784915	64322	1834	62488	FALSE	Spinal stenosis of lumbar region	musculoskeletal
567	0.0316106	0.991416	0.929459	1.05337	0.785053	64538	1046	63492	FALSE	Peritonitis and retroperitoneal infections	digestive
512.9	0.0117285	0.996808	0.97382	1.0198	0.785172	59760	9119	50641	FALSE	Other dyspnea	respiratory
283	0.0783896	0.978922	0.825278	1.13257	0.785803	65223	167	65056	FALSE	Acquired hemolytic anemias	hematopoietic
585.4	0.0311031	0.991599	0.930637	1.05256	0.786197	64646	1086	63560	FALSE	Chronic kidney disease, Stage I or II	genitourinary
751.12	0.0654564	0.982475	0.85418	1.11077	0.787073	65174	243	64931	FALSE	Congenital anomalies of male genital organs	congenital anomalies
289.3	0.066933	0.98211	0.850921	1.1133	0.787393	65241	231	65010	FALSE	Personal history of diseases of blood and blood-forming organs	hematopoietic
578.1	0.0461093	0.987642	0.897268	1.07802	0.7874	64860	485	64375	FALSE	Hematemesis	digestive
255	0.030108	0.991922	0.93291	1.05093	0.78762	63923	1155	62768	FALSE	Disorders of adrenal glands	endocrine/metabolic
550.4	0.0441829	0.988168	0.90157	1.07477	0.787631	64811	531	64280	FALSE	Umbilical hernia	digestive
550.6	0.033353	1.00901	0.94364	1.07438	0.787932	64908	944	63964	FALSE	Incisional hernia	digestive
994.2	0.0169501	1.00455	0.97133	1.03777	0.788748	64068	3898	60170	FALSE	Sepsis	injuries & poisonings
790.1	0.084269	1.02263	0.857463	1.1878	0.790583	65275	146	65129	FALSE	Elevated sedimentation rate	symptoms
284.1	0.0299632	1.00795	0.94922	1.06668	0.791628	64848	1170	63678	FALSE	Pancytopenia	hematopoietic
348.9	0.0278961	1.00736	0.95268	1.06203	0.792763	63016	1348	61668	FALSE	Other conditions of brain, NOS	neurological
446.4	0.0853484	0.977867	0.810584	1.14515	0.793136	65332	141	65191	FALSE	Wegener's granulomatosis	circulatory system
41.1	0.0227852	0.994154	0.949495	1.03881	0.796945	64118	2049	62069	FALSE	Staphylococcus infections	infectious diseases
41.11	0.034028	0.991295	0.9246	1.05799	0.797223	64808	900	63908	FALSE	Methicillin sensitive Staphylococcus aureus	infectious diseases
717	0.0546322	0.986105	0.879026	1.09318	0.797856	65049	352	64697	FALSE	Polymyalgia Rheumatica	musculoskeletal
747	0.0196513	0.995006	0.956489	1.03352	0.798884	63900	2807	61093	FALSE	Cardiac and circulatory congenital anomalies	congenital anomalies
110.11	0.0277207	0.992976	0.938643	1.04731	0.799281	64176	1401	62775	FALSE	Dermatophytosis of nail	infectious diseases
687.4	0.0197723	1.00503	0.966273	1.04378	0.799797	61636	2771	58865	FALSE	Disturbance of skin sensation	dermatologic
362.26	0.0548103	1.01394	0.906509	1.12137	0.800637	65157	351	64806	FALSE	Macular puckering of retina	sense organs
572	0.0215586	0.99462	0.952365	1.03687	0.802418	63026	2300	60726	FALSE	Ascites (non malignant)	digestive
338.1	0.0135923	0.996606	0.969965	1.02325	0.802474	60922	6452	54470	FALSE	Acute pain	neurological
250.23	0.0379034	1.00952	0.935234	1.08381	0.802518	65028	732	64296	FALSE	Type 2 diabetes with ophthalmic manifestations	endocrine/metabolic
646	0.0580326	0.985641	0.871897	1.09939	0.80319	64791	310	64481	FALSE	Other complications of pregnancy NEC	pregnancy complications
780	0.0780387	1.01964	0.866682	1.17259	0.803202	64885	170	64715	FALSE	Hypothermia/Chills	symptoms
250.2	0.0119211	0.997047	0.973681	1.02041	0.804045	62386	9061	53325	FALSE	Type 2 diabetes	endocrine/metabolic
260.6	0.0339173	1.00842	0.941943	1.0749	0.804716	64000	910	63090	FALSE	Anorexia	endocrine/metabolic
697	0.0635611	1.01574	0.891159	1.14032	0.80592	65241	255	64986	FALSE	Sarcoidosis	dermatologic
626.14	0.075591	1.01862	0.87046	1.16678	0.807197	65013	180	64833	FALSE	Irregular menstrual bleeding	genitourinary
525.1	0.073977	0.98222	0.837225	1.12721	0.808384	65075	190	64885	FALSE	Loss of teeth or edentulism	digestive
656.2	0.0466151	0.988773	0.897407	1.08014	0.80862	65056	562	64494	FALSE	Respiratory conditions of fetus and newborn	pregnancy complications
724.1	0.0708585	1.01721	0.878325	1.15609	0.80972	65075	206	64869	FALSE	Disorders of sacrum	musculoskeletal
315.2	0.0459308	0.989009	0.898984	1.07903	0.809848	64975	515	64460	FALSE	Speech and language disorder	mental disorders
565	0.0266036	0.993629	0.941485	1.04577	0.810127	62857	1496	61361	FALSE	Anal and rectal conditions	digestive
277	0.0356273	0.991507	0.921678	1.06134	0.810796	64614	821	63793	FALSE	Other disorders of metabolism	endocrine/metabolic
269	0.0286712	1.0068	0.950601	1.06299	0.813247	64538	1280	63258	FALSE	Proteinuria	endocrine/metabolic
931	0.0979987	0.977156	0.785079	1.16923	0.813583	64994	107	64887	FALSE	Contact dermatitis and other eczema due to plants [except food]	dermatologic
155.1	0.0478856	0.988816	0.89496	1.08267	0.8143	65100	454	64646	FALSE	Malignant neoplasm of liver, primary	neoplasms
601.11	0.100592	0.976729	0.779569	1.17389	0.814928	65122	103	65019	FALSE	Acute prostatitis	genitourinary
705.1	0.0931909	1.022	0.839348	1.20466	0.815344	65100	119	64981	FALSE	Dyshidrosis	dermatologic
840.2	0.0459169	1.01076	0.920762	1.10076	0.815706	64798	495	64303	FALSE	Rotator cuff (capsule) sprain	injuries & poisonings
38.2	0.0427414	0.990182	0.906409	1.07396	0.817439	64960	568	64392	FALSE	Gram positive septicemia	infectious diseases
571.81	0.0328788	0.992449	0.928007	1.05689	0.817682	64908	968	63940	FALSE	Portal hypertension	digestive
274.11	0.0412322	1.00948	0.928663	1.09029	0.819027	64710	622	64088	FALSE	Gouty arthropathy	endocrine/metabolic
153.3	0.0327727	0.992541	0.928306	1.05678	0.819294	64910	976	63934	FALSE	Malignant neoplasm of rectum, rectosigmoid junction, and anus	neoplasms
386.2	0.0403344	0.990867	0.911811	1.06992	0.820049	64352	649	63703	FALSE	Peripheral or central vertigo	sense organs
687	0.0557019	0.987488	0.878312	1.09666	0.821164	64443	334	64109	FALSE	Symptoms affecting skin	dermatologic
443.9	0.0250325	1.00565	0.956583	1.05471	0.822015	63805	1753	62052	FALSE	Peripheral vascular disease, unspecified	circulatory system
242	0.036001	0.991996	0.921434	1.06256	0.823359	64554	807	63747	FALSE	Thyrotoxicosis with or without goiter	endocrine/metabolic
285.21	0.0315518	0.993011	0.93117	1.05485	0.8241	64710	1058	63652	FALSE	Anemia in chronic kidney disease	hematopoietic
150	0.0503948	0.98897	0.890196	1.08774	0.825803	65214	411	64803	FALSE	Cancer of esophagus	neoplasms
747.12	0.0375733	1.0083	0.934653	1.08194	0.825957	64942	738	64204	FALSE	Valvular heart disease/ heart chambers	congenital anomalies
535.9	0.0590844	1.01307	0.897261	1.12887	0.826089	64485	294	64191	FALSE	Gastritis and duodenitis, NOS	digestive
798.1	0.0375421	0.991953	0.91837	1.06554	0.829596	64489	747	63742	FALSE	Chronic fatigue syndrome	symptoms
279	0.0259905	0.994447	0.943506	1.04539	0.830351	62440	1571	60869	FALSE	Disorders involving the immune mechanism	endocrine/metabolic
781	0.0417574	1.00895	0.92711	1.0908	0.830944	63853	599	63254	FALSE	Symptoms involving nervous and musculoskeletal systems	symptoms
626.13	0.0359515	0.992366	0.921901	1.06283	0.831205	63983	820	63163	FALSE	Irregular menstrual cycle	genitourinary
159.3	0.0796581	1.01707	0.860937	1.1732	0.831764	65238	163	65075	FALSE	Malignant neoplasm of gallbladder and extrahepatic bile ducts	neoplasms
253.5	0.0747881	0.984345	0.83776	1.13093	0.832901	65298	182	65116	FALSE	Pituitary dwarfism	endocrine/metabolic
38	0.0149987	1.00315	0.973756	1.03255	0.833708	63904	5051	58853	FALSE	Septicemia	infectious diseases
753	0.0978357	1.02069	0.828932	1.21245	0.834199	65211	106	65105	FALSE	Congenital anomalies of the eye	congenital anomalies
288.3	0.0706302	0.985343	0.846908	1.12378	0.834405	65170	207	64963	FALSE	Eosinophilia	hematopoietic
227.1	0.0792529	0.98358	0.828244	1.13892	0.834519	65162	164	64998	FALSE	Benign neoplasm of adrenal gland	neoplasms
241.2	0.0297332	1.00622	0.947946	1.0645	0.834714	64765	1207	63558	FALSE	Nontoxic multinodular goiter	endocrine/metabolic
782	0.0646003	0.986683	0.860066	1.1133	0.835597	64402	249	64153	FALSE	Symptoms involving skin and other integumentary tissue	symptoms
634	0.054532	1.01122	0.904341	1.11811	0.837833	65048	353	64695	FALSE	Miscarriage; stillbirth	pregnancy complications
738.4	0.0360772	0.992651	0.92194	1.06336	0.837998	64664	815	63849	FALSE	Acquired spondylolisthesis	musculoskeletal
513.8	0.06838	0.986125	0.8521	1.12015	0.838092	64982	221	64761	FALSE	Disorders of diaphragm	respiratory
752.2	0.0556535	1.01143	0.902348	1.12051	0.838203	65087	333	64754	FALSE	Other specified congenital anomalies of nervous system	congenital anomalies
473	0.0241943	0.995075	0.947654	1.0425	0.838299	63838	1819	62019	FALSE	Diseases of the larynx and vocal cords	respiratory
728.71	0.0872395	0.982417	0.811428	1.15341	0.838872	65262	137	65125	FALSE	Contracture of palmar fascia [Dupuytren's disease]	musculoskeletal
443	0.0220877	1.00449	0.961195	1.04778	0.839373	63397	2255	61142	FALSE	Peripheral vascular disease	circulatory system
279.1	0.0288374	1.00583	0.949313	1.06236	0.840123	62651	1270	61381	FALSE	Immunity deficiency	endocrine/metabolic
710.12	0.0453093	1.00917	0.920361	1.09797	0.840379	65034	505	64529	FALSE	Chronic osteomyelitis	musculoskeletal
574.3	0.05066	0.989878	0.890584	1.08917	0.840837	64686	404	64282	FALSE	Cholecystitis without cholelithiasis	digestive
689	0.0321383	0.993605	0.930614	1.0566	0.841779	62440	1016	61424	FALSE	Disorder of skin and subcutaneous tissue NOS	dermatologic
145.3	0.088887	0.98244	0.808221	1.15666	0.842016	65260	131	65129	FALSE	Cancer of major salivary glands	neoplasms
597.1	0.0694489	0.986359	0.850239	1.12248	0.843225	65178	214	64964	FALSE	Urethral stricture (not specified as infectious)	genitourinary
293	0.0768532	1.01529	0.864658	1.16592	0.843472	64457	174	64283	FALSE	Symptoms involving head and neck	mental disorders
870	0.0305025	0.994017	0.934232	1.0538	0.84403	62818	1125	61693	FALSE	Open wounds of head; neck; and trunk	injuries & poisonings
656.5	0.0831156	1.01639	0.853484	1.1793	0.84492	65211	152	65059	FALSE	Hematological disorders of newborn	pregnancy complications
260.22	0.0625987	1.01231	0.889617	1.135	0.845033	65137	262	64875	FALSE	Nutritional marasmus	endocrine/metabolic
480.13	0.075885	0.985299	0.836565	1.13403	0.845266	65260	177	65083	FALSE	MRSA pneumonia	respiratory
334.1	0.0967745	0.98131	0.791633	1.17099	0.845431	65183	110	65073	FALSE	Spinocerebellar disease	neurological
250.25	0.0492549	1.00963	0.913088	1.10617	0.845766	64983	429	64554	FALSE	Diabetes type 2 with peripheral circulatory disorders	endocrine/metabolic
965.1	0.0409815	0.992069	0.911745	1.07239	0.845943	63367	626	62741	FALSE	Opiates and related narcotics causing adverse effects in therapeutic use	injuries & poisonings
303	0.0516098	1.01004	0.908883	1.11119	0.846534	64759	387	64372	FALSE	Psychogenic and somatoform disorders	mental disorders
530.5	0.0708592	0.986482	0.847598	1.12537	0.847687	64972	206	64766	FALSE	Disorders of esophageal motility	digestive
427.6	0.03355	1.00645	0.940693	1.07221	0.848019	63563	931	62632	FALSE	Premature beats	circulatory system
210	0.072842	0.986186	0.843415	1.12896	0.848549	65000	195	64805	FALSE	Benign neoplasm of lip, oral cavity, and pharynx	neoplasms
427.5	0.0179837	1.00343	0.96818	1.03868	0.849082	61258	3551	57707	FALSE	Arrhythmia (cardiac) NOS	circulatory system
433.21	0.0254145	0.995181	0.945369	1.04499	0.849262	64396	1657	62739	FALSE	Cerebral artery occlusion, with cerebral infarction	circulatory system
426.21	0.0696287	1.01306	0.87659	1.14953	0.85214	64824	214	64610	FALSE	First degree AV block	circulatory system
375	0.0780685	0.985576	0.832562	1.13859	0.852363	64624	170	64454	FALSE	Disorders of lacrimal system	sense organs
389.4	0.035713	1.00658	0.936584	1.07658	0.854263	64069	824	63245	FALSE	Tinnitus	sense organs
38.1	0.0368098	1.00677	0.934619	1.07891	0.854646	64771	772	63999	FALSE	Gram negative septicemia	infectious diseases
754	0.0764311	0.986409	0.836605	1.13621	0.857911	64893	176	64717	FALSE	Congenital musculoskeletal deformities of spine	congenital anomalies
420.21	0.086595	0.98465	0.814924	1.15438	0.858224	65081	138	64943	FALSE	Acute pericarditis	circulatory system
574.1	0.0267271	1.00479	0.9524	1.05717	0.858234	63752	1480	62272	FALSE	Cholelithiasis	digestive
110.1	0.0250732	1.00445	0.955308	1.05359	0.859401	63267	1717	61550	FALSE	Dermatophytosis	infectious diseases
938	0.0304039	1.00533	0.945741	1.06492	0.861139	63710	1161	62549	FALSE	Dermatitis due to solar radiation	dermatologic
286.5	0.069472	0.988034	0.851869	1.1242	0.862429	65085	215	64870	FALSE	Hemorrhagic disorder due to intrinsic circulating anticoagulants	hematopoietic
290.12	0.101233	0.982617	0.784201	1.18103	0.862477	65271	101	65170	FALSE	Dementia with cerebral degenerations	mental disorders
727.1	0.0265865	1.00461	0.952504	1.05672	0.862539	63560	1509	62051	FALSE	Synovitis and tenosynovitis	musculoskeletal
622.1	0.0701989	1.01209	0.874502	1.14968	0.864056	65072	211	64861	FALSE	Polyp of corpus uteri	genitourinary
252.1	0.0410583	0.993166	0.912692	1.07364	0.867366	65033	623	64410	FALSE	Hyperparathyroidism	endocrine/metabolic
623	0.0915414	1.01521	0.835793	1.19464	0.868982	65181	123	65058	FALSE	Hypertrophy of female genital organs	genitourinary
625	0.0322442	0.994711	0.931512	1.05791	0.869359	63333	1018	62315	FALSE	Pain and other symptoms associated with female genital organs	genitourinary
574.12	0.0529446	0.991343	0.887572	1.09511	0.86956	64605	369	64236	FALSE	Cholelithiasis with other cholecystitis	digestive
855	0.0504519	1.00827	0.90938	1.10715	0.870393	65094	404	64690	FALSE	Complication of nervous system device, implant, and graft	injuries & poisonings
323.8	0.0946465	0.984852	0.799345	1.17036	0.871878	65223	115	65108	FALSE	Encephalitis, non-infectious	neurological
184	0.0407966	0.993486	0.913525	1.07345	0.872738	64926	632	64294	FALSE	Cancer of other female genital organs	neoplasms
513.3	0.0436887	1.00702	0.921389	1.09265	0.872811	64245	541	63704	FALSE	Hypoventilation	respiratory
270	0.0356705	1.00569	0.935775	1.0756	0.873632	64260	818	63442	FALSE	Disorders of protein plasma/amino-acid transport and metabolism	endocrine/metabolic
720	0.0213266	1.00339	0.961585	1.04519	0.874087	63770	2439	61331	FALSE	Spinal stenosis	musculoskeletal
871.3	0.0860154	1.01371	0.845116	1.1823	0.874253	65028	139	64889	FALSE	Open wound of foot except toe(s) alone	injuries & poisonings
212	0.0714967	0.988753	0.848619	1.12889	0.874295	65047	202	64845	FALSE	Benign neoplasm of respiratory and intrathoracic organs	neoplasms
361	0.0542924	0.991453	0.88504	1.09787	0.874375	65176	354	64822	FALSE	Retinal detachments and defects	sense organs
574	0.0237762	1.00376	0.957158	1.05036	0.874607	63401	1882	61519	FALSE	Cholelithiasis and cholecystitis	digestive
571.8	0.0271216	1.00419	0.951028	1.05734	0.877576	64289	1434	62855	FALSE	Liver abscess and sequelae of chronic liver disease	digestive
593.2	0.0500467	0.992341	0.894249	1.09043	0.877898	64752	415	64337	FALSE	Microscopic hematuria	genitourinary
530.9	0.0523189	0.992033	0.889488	1.09458	0.878492	64218	377	63841	FALSE	Heartburn	digestive
289.4	0.0211022	0.996891	0.955531	1.03825	0.882686	61454	2412	59042	FALSE	Lymphadenitis	hematopoietic
185	0.0262945	0.996133	0.944596	1.04767	0.88286	64761	1696	63065	FALSE	Cancer of prostate	neoplasms
284	0.0282054	1.00416	0.948878	1.05944	0.882983	64655	1323	63332	FALSE	Aplastic anemia	hematopoietic
870.3	0.056575	1.00836	0.897473	1.11925	0.88301	64261	324	63937	FALSE	Other open wound of head and face	injuries & poisonings
427.4	0.0413459	1.00609	0.925052	1.08713	0.883256	64677	608	64069	FALSE	Cardiac arrest and ventricular fibrillation	circulatory system
276.5	0.0140838	0.997938	0.970334	1.02554	0.883495	58885	5781	53104	FALSE	Hypovolemia	endocrine/metabolic
351	0.0203954	0.997019	0.957044	1.03699	0.883622	62456	2612	59844	FALSE	Other peripheral nerve disorders	neurological
272.11	0.0143281	0.99791	0.969827	1.02599	0.883896	61926	6054	55872	FALSE	Hypercholesterolemia	endocrine/metabolic
253	0.037747	0.994518	0.920534	1.0685	0.884209	64795	729	64066	FALSE	Disorders of the pituitary gland and its hypothalamic control	endocrine/metabolic
285.22	0.0236764	1.00342	0.957012	1.04982	0.885411	64256	1908	62348	FALSE	Anemia in neoplastic disease	hematopoietic
471	0.0720227	0.989726	0.848562	1.13089	0.885986	65090	199	64891	FALSE	Nasal polyps	respiratory
252.2	0.0967365	0.986258	0.796654	1.17586	0.886254	65228	110	65118	FALSE	Hypoparathyroidism	endocrine/metabolic
875	0.0693703	1.00991	0.873944	1.14588	0.886956	64953	215	64738	FALSE	Non-healing surgical wound	injuries & poisonings
913	0.100632	1.01441	0.817167	1.21164	0.88698	65049	102	64947	FALSE	Toxic effect of venom	injuries & poisonings
264.2	0.036637	0.994857	0.923048	1.06667	0.888074	64900	844	64056	FALSE	Failure to thrive (childhood)	endocrine/metabolic
480	0.0137553	0.998088	0.971128	1.02505	0.889352	61859	6101	55758	FALSE	Pneumonia	respiratory
512.7	0.0110463	0.998471	0.97682	1.02012	0.889818	58272	11368	46904	FALSE	Shortness of breath	respiratory
430.1	0.0576027	0.992093	0.879191	1.10499	0.890383	64655	312	64343	FALSE	Subarachnoid hemorrhage	circulatory system
557	0.0526217	1.00715	0.90401	1.11029	0.892317	64824	372	64452	FALSE	Intestinal malabsorption (non-celiac)	digestive
427.41	0.0653759	0.99124	0.863103	1.11938	0.892937	65066	242	64824	FALSE	Ventricular fibrillation and flutter	circulatory system
579.2	0.035446	1.00466	0.935188	1.07414	0.895591	64336	829	63507	FALSE	Splenomegaly	digestive
226	0.0848134	0.98896	0.822725	1.15519	0.895857	65115	144	64971	FALSE	Benign neoplasm of thyroid glands	neoplasms
802	0.0499071	0.993549	0.895731	1.09137	0.896817	65102	418	64684	FALSE	Fracture of pelvis	injuries & poisonings
681.2	0.0479426	0.993837	0.899869	1.0878	0.897391	64852	449	64403	FALSE	Cellulitis and abscess of face/neck	dermatologic
337.1	0.0956407	1.01239	0.824939	1.19985	0.897517	65088	113	64975	FALSE	Peripheral autonomic neuropathy	neurological
149.1	0.0474964	0.993962	0.900869	1.08705	0.898534	65181	462	64719	FALSE	Cancer of oropharynx	neoplasms
381	0.0191977	0.997561	0.959934	1.03519	0.898795	61688	2973	58715	FALSE	Otitis media and Eustachian tube disorders	sense organs
850	0.0356025	1.00451	0.93473	1.07429	0.8994	63564	823	62741	FALSE	Hemorrhage or hematoma complicating a procedure	injuries & poisonings
270.32	0.0556225	1.00698	0.897962	1.116	0.900457	65107	337	64770	FALSE	Paraproteinemia	endocrine/metabolic
610.8	0.0951069	0.988227	0.801818	1.17464	0.900906	65197	115	65082	FALSE	Other specified benign mammary dysplasias	genitourinary
457.3	0.0314051	0.996157	0.934603	1.05771	0.902408	63258	1153	62105	FALSE	Encounter for long-term (current) use of aspirin	circulatory system
331	0.0334434	0.99602	0.930471	1.06157	0.905075	64093	931	63162	FALSE	Other cerebral degenerations	neurological
286.2	0.0163622	0.998059	0.965989	1.03013	0.905459	62958	4346	58612	FALSE	Encounter for long-term (current) use of anticoagulants	hematopoietic
803.3	0.0544017	0.993586	0.886959	1.10021	0.905848	65108	349	64759	FALSE	Fracture of clavicle or scapula	injuries & poisonings
503	0.0240545	1.00281	0.955668	1.04996	0.906974	63451	1828	61623	FALSE	Pulmonary congestion and hypostasis	respiratory
352	0.0413801	1.00474	0.92364	1.08585	0.908927	64544	609	63935	FALSE	Disorders of other cranial nerves	neurological
90	0.0714513	0.991902	0.851858	1.13195	0.909402	65125	201	64924	FALSE	Sexually transmitted infections (not HIV or hepatitis)	infectious diseases
253.4	0.0728031	0.991768	0.849074	1.13446	0.909601	65236	196	65040	FALSE	Anterior pituitary disorders	endocrine/metabolic
187.2	0.0981464	1.0112	0.818835	1.20357	0.909637	65240	107	65133	FALSE	Malignant neoplasm of testis	neoplasms
70.4	0.0602201	0.99345	0.875419	1.11148	0.913107	64934	284	64650	FALSE	Chronic hepatitis	infectious diseases
275.53	0.0377592	1.00408	0.930073	1.07809	0.914102	64448	730	63718	FALSE	Disorders of phosphorus metabolism	endocrine/metabolic
8.6	0.066492	0.992886	0.862562	1.12321	0.914493	64450	235	64215	FALSE	Viral Enteritis	infectious diseases
752.11	0.0792196	0.991625	0.836355	1.1469	0.915455	65274	162	65112	FALSE	Spina bifida	congenital anomalies
594	0.0212948	0.997779	0.956041	1.03952	0.916825	63102	2370	60732	FALSE	Urinary calculus	genitourinary
528.3	0.0985647	1.01026	0.817074	1.20345	0.917511	65213	106	65107	FALSE	Cellulitis and abscess of oral soft tissues	digestive
580.32	0.0623386	1.0064	0.884217	1.12858	0.918486	65007	264	64743	FALSE	Nephritis and nephropathy with pathological lesion	genitourinary
358.1	0.0887525	0.991022	0.817067	1.16498	0.919066	65308	131	65177	FALSE	Myasthenia gravis	neurological
701.3	0.0866789	1.00884	0.838945	1.17873	0.919161	65255	137	65118	FALSE	Circumscribed scleroderma	dermatologic
550.2	0.0253302	1.00253	0.952887	1.05218	0.9204	62449	1670	60779	FALSE	Diaphragmatic hernia	digestive
578	0.0171604	1.00169	0.968055	1.03532	0.921661	61686	3734	57952	FALSE	Gastrointestinal hemorrhage	digestive
599.1	0.0656446	1.00642	0.877753	1.13508	0.922388	64905	241	64664	FALSE	Urinary obstruction	genitourinary
478	0.0508394	0.995075	0.89543	1.09472	0.922633	64087	400	63687	FALSE	Throat pain	respiratory
681.7	0.0319892	0.996909	0.93421	1.05961	0.922901	64162	1019	63143	FALSE	Cellulitis and abscess of trunk	dermatologic
433.2	0.0249995	0.99759	0.948591	1.04659	0.923114	64212	1714	62498	FALSE	Occlusion of cerebral arteries	circulatory system
618.2	0.0650451	1.00624	0.87875	1.13373	0.923831	65176	247	64929	FALSE	Uterine/Uterovaginal prolapse	genitourinary
752.1	0.0722285	0.993204	0.851636	1.13477	0.924785	65229	195	65034	FALSE	Neural tube defects	congenital anomalies
165.1	0.0218615	1.00206	0.959213	1.04491	0.924958	64511	2277	62234	FALSE	Cancer of bronchus; lung	neoplasms
278.3	0.0711555	0.993389	0.853924	1.13285	0.925725	65147	204	64943	FALSE	Localized adiposity	endocrine/metabolic
465.4	0.0665642	1.00611	0.875649	1.13658	0.927028	64885	231	64654	FALSE	Acute laryngitis and tracheitis	respiratory
604.1	0.0600998	0.994596	0.8768	1.11239	0.92816	65172	295	64877	FALSE	Redundant prepuce and phimosis/BXO	genitourinary
972	0.0776774	1.00695	0.854706	1.1592	0.928913	64943	169	64774	FALSE	Poisoning by agents primarily affecting the cardiovascular system	injuries & poisonings
429.9	0.0527062	1.0046	0.901297	1.10791	0.930592	64467	373	64094	FALSE	Cardiac complications, not elsewhere classified	circulatory system
426.2	0.0311501	0.997306	0.936252	1.05836	0.930982	64405	1095	63310	FALSE	Atrioventricular [AV] block	circulatory system
614.1	0.080805	0.993038	0.83466	1.15142	0.931103	64867	158	64709	FALSE	Pelvic peritoneal adhesions, female (postoperative) (postinfection)	genitourinary
443.1	0.0485363	1.00408	0.908953	1.09922	0.933078	65068	441	64627	FALSE	Raynaud's syndrome	circulatory system
250.1	0.0230672	1.00193	0.956717	1.04714	0.933411	63970	1994	61976	FALSE	Type 1 diabetes	endocrine/metabolic
626.11	0.0500105	1.00418	0.906158	1.1022	0.933545	64471	417	64054	FALSE	Absent or infrequent menstruation	genitourinary
647.1	0.0858322	0.992892	0.824661	1.16112	0.933769	65051	141	64910	FALSE	Infections of genitourinary tract during pregnancy	pregnancy complications
418.1	0.0333926	0.99727	0.931821	1.06272	0.934755	63343	950	62393	FALSE	Precordial pain	circulatory system
180.3	0.0478785	1.00391	0.910063	1.09775	0.93512	64933	454	64479	FALSE	Cervical intraepithelial neoplasia [CIN] [Cervical dysplasia]	neoplasms
370.31	0.0489624	1.00388	0.90791	1.09984	0.937022	64879	438	64441	FALSE	Keratoconjunctivitis sicca	sense organs
655	0.0265292	0.997943	0.945946	1.04994	0.93813	64265	1601	62664	FALSE	Known or suspected fetal abnormality affecting management of mother	pregnancy complications
519.2	0.0805274	1.00615	0.848316	1.16398	0.939309	64789	159	64630	FALSE	Respiratory complications	respiratory
275.5	0.0268953	0.99796	0.945245	1.05067	0.939471	63205	1457	61748	FALSE	Disorders of calcium/phosphorus metabolism	endocrine/metabolic
626.1	0.0234688	1.00178	0.955785	1.04778	0.939476	62965	2016	60949	FALSE	Irregular menstrual cycle/bleeding	genitourinary
370	0.0384228	1.0029	0.927595	1.07821	0.939838	64525	712	63813	FALSE	Keratitis	sense organs
428.2	0.0245921	0.998182	0.949981	1.04638	0.941006	63927	1779	62148	FALSE	Heart failure NOS	circulatory system
613.5	0.0449617	0.996725	0.9086	1.08485	0.941844	64467	518	63949	FALSE	Mastodynia	genitourinary
994.21	0.027868	1.00203	0.947407	1.05665	0.942034	64614	1359	63255	FALSE	Septic shock	injuries & poisonings
840.3	0.043926	1.00319	0.917099	1.08929	0.942133	64497	537	63960	FALSE	Joint/ligament sprain	injuries & poisonings
702	0.016878	0.998788	0.965707	1.03187	0.942706	61959	4162	57797	FALSE	Degenerative skin conditions and other dermatoses	dermatologic
575.8	0.0406577	0.997096	0.917407	1.07679	0.94298	64308	626	63682	FALSE	Other disorders of biliary tract	digestive
79.9	0.0730884	1.00517	0.861918	1.14842	0.943745	64934	195	64739	FALSE	Viremia, NOS	infectious diseases
619.5	0.0758688	0.994673	0.84597	1.14338	0.943877	65061	180	64881	FALSE	Noninflammatory disorders of vulva and perineum	genitourinary
360	0.0797576	0.994526	0.838202	1.15085	0.945136	65166	163	65003	FALSE	Disorders of the globe	sense organs
217.1	0.0711967	0.995143	0.855598	1.13469	0.945484	64407	205	64202	FALSE	Nevus, non-neoplastic	neoplasms
316.1	0.055311	1.00376	0.895346	1.11217	0.945964	65141	339	64802	FALSE	Polyneuropathy due to drugs	mental disorders
420	0.0279985	1.00187	0.946997	1.05675	0.946691	63656	1343	62313	FALSE	Carditis	circulatory system
527.7	0.0473448	1.00316	0.910365	1.09596	0.94685	64947	464	64483	FALSE	Disturbance of salivary secretion	digestive
727.7	0.0741323	1.00493	0.859631	1.15023	0.947103	65102	187	64915	FALSE	Contracture of tendon (sheath)	musculoskeletal
858	0.0362476	0.997602	0.926557	1.06865	0.947192	64472	793	63679	FALSE	Complication of internal orthopedic device	injuries & poisonings
427.42	0.0472977	0.99692	0.904217	1.08962	0.948006	64848	463	64385	FALSE	Cardiac arrest	circulatory system
193	0.042135	1.00274	0.920153	1.08532	0.948269	65176	586	64590	FALSE	Thyroid cancer	neoplasms
214	0.0509952	0.996709	0.896759	1.09666	0.948464	64548	400	64148	FALSE	Lipoma	neoplasms
280	0.0186833	1.0012	0.964576	1.03781	0.949028	62635	3134	59501	FALSE	Iron deficiency anemias	hematopoietic
381.1	0.0246545	1.00156	0.953238	1.04988	0.94955	62697	1788	60909	FALSE	Otitis media	sense organs
279.11	0.0699877	1.0044	0.867221	1.14157	0.950013	65238	209	65029	FALSE	Deficiency of humoral immunity	endocrine/metabolic
191	0.0360449	0.997769	0.927121	1.06842	0.950587	64634	800	63834	FALSE	Manlignant and unknown neoplasms of brain and nervous system	neoplasms
204.22	0.06105	0.996325	0.876667	1.11598	0.951909	65234	277	64957	FALSE	Myeloid leukemia, chronic	neoplasms
698	0.037792	0.997756	0.923684	1.07183	0.952604	63733	733	63000	FALSE	Pruritus and related conditions	dermatologic
194	0.0935076	1.00548	0.82221	1.18876	0.953358	65192	117	65075	FALSE	Cancer of other endocrine glands	neoplasms
250.7	0.0372357	0.997828	0.924846	1.07081	0.953426	65058	756	64302	FALSE	Diabetic retinopathy	endocrine/metabolic
522.5	0.0859186	1.00492	0.836516	1.17332	0.954484	65035	139	64896	FALSE	Periapical abscess	digestive
743.21	0.0630186	1.00358	0.88006	1.12709	0.954823	64945	261	64684	FALSE	Pathologic fracture of vertebrae	musculoskeletal
259.4	0.101591	1.00576	0.806639	1.20488	0.954933	65282	100	65182	FALSE	Precocious sexual development and puberty NEC	endocrine/metabolic
739	0.0515157	1.0029	0.901925	1.10387	0.955238	64928	388	64540	FALSE	Contracture of joint	musculoskeletal
807	0.0423462	1.00233	0.91933	1.08533	0.956191	64641	580	64061	FALSE	Fracture of ribs	injuries & poisonings
965	0.0468078	0.99744	0.905697	1.08918	0.95633	63893	476	63417	FALSE	Poisoning by analgesics, antipyretics, and antirheumatics	injuries & poisonings
841	0.0375531	1.002	0.928392	1.0756	0.957647	63619	744	62875	FALSE	Sprains and strains of back and neck	injuries & poisonings
733.8	0.0419087	0.997794	0.915653	1.07994	0.957982	65041	591	64450	FALSE	Malunion and nonunion of fracture	musculoskeletal
426.9	0.0213223	1.00112	0.959327	1.04291	0.958185	64479	2436	62043	FALSE	Cardiac pacemaker/device in situ	circulatory system
595	0.0280408	1.00142	0.946456	1.05638	0.959759	64465	1337	63128	FALSE	Hydronephrosis	genitourinary
293.1	0.0270741	0.998658	0.945593	1.05172	0.96044	63133	1440	61693	FALSE	Swelling, mass, or lump in head and neck [Space-occupying lesion, intracranial NOS]	mental disorders
627.2	0.0224231	1.00109	0.957144	1.04504	0.961144	63194	2277	60917	FALSE	Symptomatic menopause	genitourinary
748	0.0622576	1.00302	0.880999	1.12505	0.961318	65118	265	64853	FALSE	Anomalies of respiratory system, congenital	congenital anomalies
370.3	0.0456184	1.00221	0.912802	1.09163	0.96133	64801	504	64297	FALSE	Keratoconjunctivitis	sense organs
531.1	0.0835623	1.00402	0.840243	1.16781	0.96166	65040	148	64892	FALSE	Hemorrhage from gastrointestinal ulcer	digestive
274	0.023427	1.00112	0.955201	1.04703	0.961958	64023	2014	62009	FALSE	Gout and other crystal arthropathies	endocrine/metabolic
165	0.0217676	1.00101	0.958344	1.04367	0.963062	64446	2298	62148	FALSE	Cancer within the respiratory system	neoplasms
170	0.0354851	1.00164	0.93209	1.07119	0.963149	64598	830	63768	FALSE	Cancer of bone and connective tissue	neoplasms
740.12	0.0833804	1.00386	0.840432	1.16728	0.963166	65090	149	64941	FALSE	Osteoarthrosis, localized, secondary	musculoskeletal
458	0.0154293	1.0007	0.970463	1.03095	0.963588	60496	4897	55599	FALSE	Hypotension	circulatory system
528.11	0.0849718	0.996154	0.829609	1.1627	0.963831	65057	143	64914	FALSE	Stomatitis and mucositis (ulcerative)	digestive
252	0.0384549	1.00172	0.926353	1.0771	0.964263	64956	710	64246	FALSE	Disorders of parathyroid gland	endocrine/metabolic
796	0.0517024	0.997698	0.896361	1.09903	0.964444	65191	403	64788	FALSE	Elevated prostate specific antigen [PSA]	genitourinary
427.7	0.0149469	0.999348	0.970052	1.02864	0.965186	60217	5033	55184	FALSE	Tachycardia NOS	circulatory system
272	0.0104712	0.999593	0.97907	1.02012	0.969013	59691	17216	42475	FALSE	Disorders of lipoid metabolism	endocrine/metabolic
201	0.094984	1.00348	0.817311	1.18965	0.970827	65243	114	65129	FALSE	Hodgkin's disease	neoplasms
759	0.0416895	0.998495	0.916783	1.08021	0.971174	64607	599	64008	FALSE	Other and unspecified congenital anomalies	congenital anomalies
327.7	0.0331665	0.998909	0.933903	1.06392	0.973752	64333	957	63376	FALSE	Sleep related movement disorders	neurological
735.3	0.0478961	0.998504	0.904628	1.09238	0.975071	64774	457	64317	FALSE	Hallux valgus (Bunion)	musculoskeletal
444	0.0495061	1.00144	0.904411	1.09847	0.976765	64565	422	64143	FALSE	Arterial embolism and thrombosis	circulatory system
343	0.0498744	1.00139	0.903637	1.09914	0.977765	65239	415	64824	FALSE	Infantile cerebral palsy	neurological
782.6	0.0624701	0.998443	0.876001	1.12088	0.980097	65046	265	64781	FALSE	Pallor and flushing	symptoms
426	0.0168904	0.999581	0.966476	1.03269	0.980195	62117	4030	58087	FALSE	Cardiac conduction disorders	circulatory system
274.1	0.023914	1.00057	0.953697	1.04744	0.981055	64304	1929	62375	FALSE	Gout	endocrine/metabolic
555.2	0.0338193	1.0008	0.934517	1.06709	0.981067	64571	911	63660	FALSE	Ulcerative colitis	digestive
263	0.0458128	1.00105	0.911262	1.09085	0.981644	64524	494	64030	FALSE	Other nutritional deficiency	endocrine/metabolic
303.3	0.0989405	0.998278	0.804354	1.1922	0.986099	65048	105	64943	FALSE	Psychogenic disorder	mental disorders
573.3	0.0597075	1.00097	0.883947	1.118	0.987	64874	288	64586	FALSE	Hepatomegaly	digestive
702.2	0.0194596	1.00029	0.962145	1.03843	0.988268	62243	3011	59232	FALSE	Seborrheic keratosis	dermatologic
585.2	0.0347841	0.999496	0.931319	1.06767	0.988439	64477	866	63611	FALSE	Renal failure NOS	genitourinary
593.1	0.0406174	1.00058	0.920968	1.08019	0.988641	64750	638	64112	FALSE	Gross hematuria	genitourinary
81	0.0277302	1.00039	0.946037	1.05474	0.988847	64236	1370	62866	FALSE	Infection/inflammation of internal prosthetic device; implant; and graft	infectious diseases
735.1	0.066374	0.999151	0.869058	1.12924	0.989784	64760	234	64526	FALSE	Flat foot	musculoskeletal
195.1	0.0255715	1.00027	0.950151	1.05039	0.991545	63422	1629	61793	FALSE	Malignant neoplasm, other	neoplasms
285.2	0.0181282	0.999808	0.964277	1.03534	0.991567	62989	3356	59633	FALSE	Anemia of chronic disease	hematopoietic
315	0.0286485	1.00021	0.944062	1.05636	0.994059	64125	1320	62805	FALSE	Develomental delays and disorders	mental disorders
457	0.0283785	0.999798	0.944176	1.05542	0.994328	62447	1406	61041	FALSE	Encounter for long-term (current) use of anticoagulants, antithrombotics, aspirin	circulatory system
426.31	0.0573536	1.00025	0.887839	1.11266	0.996498	64742	316	64426	FALSE	Right bundle branch block	circulatory system
214.1	0.0592024	0.999785	0.883748	1.11582	0.9971	64929	296	64633	FALSE	Lipoma of skin and subcutaneous tissue	neoplasms
455	0.0306307	0.999936	0.939899	1.05997	0.99832	61377	1128	60249	FALSE	Hemorrhoids	circulatory system
272.1	0.0104707	0.999984	0.979462	1.02051	0.998796	59737	17205	42532	FALSE	Hyperlipidemia	endocrine/metabolic
610	0.0316502	1.00002	0.937988	1.06206	0.999432	63944	1070	62874	FALSE	Benign mammary dysplasias	genitourinary
195	0.0182914	0.999992	0.964141	1.03584	0.999645	63379	3318	60061	FALSE	Cancer, suspected or other	neoplasms

## Sheet: Supplementary table 3
Supplementary table 3: PheWAS results conditional on BMI in the European genetic ancestry population
phenotype	SE	OR	lower 95% CI	upper 95% CI	p	n_total	n_cases	n_controls	bonferroni	description	group
296	0.0114107	1.07514	1.05278	1.09751	2.15881e-10	56859	9683	47176	TRUE	Mood disorders	mental disorders
313.3	0.0478395	1.323	1.22924	1.41677	4.89017e-09	61915	471	61444	TRUE	Autism	mental disorders
296.2	0.0120839	1.06763	1.04395	1.09132	6.10135e-08	57091	8410	48681	TRUE	Depression	mental disorders
313	0.0270205	1.14574	1.09278	1.1987	4.77229e-07	61214	1526	59688	TRUE	Pervasive developmental disorders	mental disorders
174.11	0.0218581	1.09729	1.05445	1.14013	2.16231e-05	61270	2400	58870	TRUE	Malignant neoplasm of female breast	neoplasms
174	0.0214732	1.09454	1.05245	1.13663	2.59086e-05	61148	2501	58647	TRUE	Breast cancer	neoplasms
174.1	0.0217662	1.09555	1.05288	1.13821	2.76022e-05	61253	2423	58830	TRUE	Breast cancer [female]	neoplasms
300	0.0120622	1.05049	1.02685	1.07413	4.43916e-05	56409	8448	47961	FALSE	Anxiety disorders	mental disorders
296.1	0.0255487	1.10894	1.05887	1.15902	5.1767e-05	60991	1618	59373	FALSE	Bipolar	mental disorders
296.22	0.0161817	1.06599	1.03428	1.09771	7.83684e-05	59544	4309	55235	FALSE	Major depressive disorder	mental disorders
313.1	0.0321483	1.13426	1.07125	1.19727	8.90234e-05	61440	1035	60405	FALSE	Attention deficit hyperactivity disorder	mental disorders
300.1	0.0128719	1.04923	1.024	1.07446	0.00018888	57048	7232	49816	FALSE	Anxiety disorder	mental disorders
736	0.0552577	1.22835	1.12004	1.33665	0.000197639	61372	337	61035	FALSE	Other acquired deformities of limbs	musculoskeletal
726.2	0.0869001	1.37204	1.20171	1.54236	0.000272861	61897	138	61759	FALSE	Synoviopathy	musculoskeletal
300.9	0.0323985	1.12361	1.06011	1.18712	0.000321409	61702	996	60706	FALSE	Posttraumatic stress disorder	mental disorders
726.1	0.0209023	1.07715	1.03618	1.11812	0.000377042	59552	2545	57007	FALSE	Enthesopathy	musculoskeletal
297.1	0.0385114	1.1426	1.06712	1.21808	0.000537131	61536	700	60836	FALSE	Suicidal ideation	mental disorders
300.11	0.0270006	1.09762	1.0447	1.15054	0.000560936	61105	1448	59657	FALSE	Generalized anxiety disorder	mental disorders
615	0.059485	0.821046	0.704456	0.937637	0.000917344	61595	292	61303	FALSE	Endometriosis	genitourinary
745	0.0104273	1.03497	1.01453	1.05541	0.000978975	52935	13494	39441	FALSE	Pain in joint	musculoskeletal
297	0.0359288	1.12436	1.05394	1.19478	0.00110465	61404	806	60598	FALSE	Suicidal ideation or attempt	mental disorders
367.1	0.0261207	1.08645	1.03526	1.13765	0.00150099	60863	1556	59307	FALSE	Myopia	sense organs
836	0.0849199	0.764233	0.59779	0.930676	0.00154384	61880	143	61737	FALSE	Traumatic arthropathy	injuries & poisonings
686.1	0.0727382	1.25536	1.11279	1.39792	0.00176862	61480	195	61285	FALSE	Carbuncle and furuncle	dermatologic
367	0.021077	1.0679	1.02659	1.10921	0.0018289	59495	2433	57062	FALSE	Disorders of refraction and accommodation; blindness and low vision	sense organs
726	0.0155623	1.04929	1.01879	1.07979	0.00199136	57806	4824	52982	FALSE	Peripheral enthesopathies and allied syndromes	musculoskeletal
175	0.0350073	1.11336	1.04474	1.18197	0.00215948	61671	870	60801	FALSE	Acquired absence of breast	neoplasms
709	0.0314183	0.909655	0.848075	0.971235	0.00257956	61528	1071	60457	FALSE	Diffuse diseases of connective tissue	dermatologic
276.13	0.0194801	0.946234	0.908053	0.984415	0.00455405	59908	2914	56994	FALSE	Hyperpotassemia	endocrine/metabolic
427.9	0.0159335	1.04546	1.01423	1.07669	0.00526427	58764	4461	54303	FALSE	Palpitations	circulatory system
536	0.0280546	1.07988	1.02489	1.13486	0.00615917	59548	1333	58215	FALSE	Disorders of function of stomach	digestive
276.12	0.0180234	0.952023	0.916697	0.987349	0.00637389	59877	3419	56458	FALSE	Hyposmolality and/or hyponatremia	endocrine/metabolic
117.1	0.0818441	1.24946	1.08905	1.40988	0.00650485	61963	154	61809	FALSE	Histoplasmosis	infectious diseases
172	0.0165615	0.956635	0.924175	0.989096	0.00743089	60192	4341	55851	FALSE	Skin cancer	neoplasms
112	0.0246347	1.068	1.01971	1.11628	0.00757456	59157	1748	57409	FALSE	Candidiasis	infectious diseases
611.1	0.0306556	1.08493	1.02484	1.14501	0.00783671	61276	1157	60119	FALSE	Abnormal mammogram	genitourinary
695.41	0.0829734	0.804067	0.641439	0.966695	0.00858312	61973	150	61823	FALSE	Cutaneous lupus erythematosus	dermatologic
198.7	0.0515106	0.874995	0.774035	0.975956	0.00953054	61818	392	61426	FALSE	Secondary malignant neoplasm of skin	neoplasms
475.9	0.0474433	1.12997	1.03698	1.22296	0.0100081	61108	463	60645	FALSE	Postnasal drip	respiratory
715.2	0.0894154	1.25703	1.08178	1.43228	0.0105183	61998	129	61869	FALSE	Ankylosing spondylitis	musculoskeletal
333.1	0.0436608	1.11773	1.03216	1.20331	0.0107943	61556	549	61007	FALSE	Essential tremor	neurological
636.3	0.0577453	0.86332	0.750139	0.976501	0.0109234	61467	314	61153	FALSE	Hemorrhage in early pregnancy	pregnancy complications
368	0.0259932	1.06827	1.01732	1.11921	0.0110683	59234	1562	57672	FALSE	Visual disturbances	sense organs
377	0.0457693	1.12083	1.03112	1.21053	0.012695	61593	492	61101	FALSE	Disorders of optic nerve and visual pathways	sense organs
172.11	0.0312769	0.925086	0.863783	0.986389	0.012787	61628	1082	60546	FALSE	Melanomas of skin	neoplasms
276.6	0.0212543	0.948564	0.906906	0.990222	0.0129739	60309	2433	57876	FALSE	Fluid overload	endocrine/metabolic
536.3	0.0505693	1.13338	1.03426	1.2325	0.0132899	61761	403	61358	FALSE	Gastroparesis	digestive
211	0.0507429	1.13385	1.03439	1.2333	0.0133037	61014	403	60611	FALSE	Benign neoplasm of other parts of digestive system	neoplasms
495	0.0169944	1.04245	1.00914	1.07576	0.0144371	59100	3820	55280	FALSE	Asthma	respiratory
244.4	0.0134825	1.0334	1.00697	1.05982	0.0148244	59724	6762	52962	FALSE	Hypothyroidism NOS	endocrine/metabolic
535.8	0.0516686	1.1341	1.03283	1.23537	0.0148699	60123	386	59737	FALSE	Other specified gastritis	digestive
371.1	0.0648008	1.17006	1.04305	1.29707	0.0153637	61888	246	61642	FALSE	Uveitis, noninfectious or NOS	sense organs
312	0.0490514	1.12451	1.02837	1.22065	0.0167431	61545	427	61118	FALSE	Conduct disorders	mental disorders
743.9	0.0201925	1.04931	1.00973	1.08889	0.0171354	58788	2797	55991	FALSE	Osteopenia or other disorder of bone and cartilage	musculoskeletal
295	0.0374501	1.09308	1.01968	1.16648	0.0174764	60878	742	60136	FALSE	Schizophrenia and other psychotic disorders	mental disorders
743	0.0149057	1.03601	1.00679	1.06522	0.0176384	57120	5795	51325	FALSE	Osteoporosis, osteopenia and pathological fracture	musculoskeletal
349	0.0517755	0.8848	0.78332	0.98628	0.0180823	61402	386	61016	FALSE	Other and unspecified disorders of the nervous system	neurological
289.5	0.0680495	1.17434	1.04096	1.30772	0.0181958	61481	222	61259	FALSE	Diseases of spleen	hematopoietic
729	0.0245373	1.05964	1.01155	1.10774	0.0182244	61124	1819	59305	FALSE	Other disorders of soft tissues	musculoskeletal
367.2	0.0415161	1.10288	1.02151	1.18425	0.0183387	61293	605	60688	FALSE	Astigmatism	sense organs
755.6	0.0749376	1.19235	1.04548	1.33923	0.018891	61871	181	61690	FALSE	Other congenital anomalies of lower limb, including pelvic girdle	congenital anomalies
614.5	0.036688	1.08927	1.01736	1.16118	0.0197743	60234	781	59453	FALSE	Inflammatory disease of cervix, vagina, and vulva	genitourinary
592	0.0318959	1.07715	1.01464	1.13967	0.0197981	60697	1040	59657	FALSE	Cystitis and urethritis	genitourinary
331.9	0.0701143	1.17718	1.03975	1.3146	0.0199938	61145	211	60934	FALSE	Cerebral degeneration, unspecified	neurological
946	0.0741921	0.8424	0.696983	0.987816	0.0208011	61706	188	61518	FALSE	Anaphylactic shock NOS	injuries & poisonings
276.1	0.0115778	0.973701	0.951009	0.996394	0.0213424	56537	9653	46884	FALSE	Electrolyte imbalance	endocrine/metabolic
379.5	0.085063	1.21527	1.04855	1.38199	0.021904	61936	143	61793	FALSE	Disorders of iris and ciliary body	sense organs
611.11	0.047465	1.11474	1.02171	1.20777	0.0221123	61590	469	61121	FALSE	Mammographic microcalcification	genitourinary
755.61	0.0779811	1.19405	1.04121	1.3469	0.0229473	61917	167	61750	FALSE	Congenital hip dysplasia and deformity	congenital anomalies
771.1	0.0202366	1.04705	1.00739	1.08672	0.0230854	59060	2670	56390	FALSE	Swelling of limb	symptoms
470	0.0250673	1.05847	1.00933	1.1076	0.0234052	60429	1683	58746	FALSE	Septal Deviations/Turbinate Hypertrophy	respiratory
760	0.0117556	1.02685	1.00381	1.04989	0.0241978	55173	9403	45770	FALSE	Back pain	symptoms
766	0.0292139	1.06789	1.01063	1.12515	0.0245486	60728	1245	59483	FALSE	Neuralgia, neuritis, and radiculitis NOS	symptoms
276	0.0103899	0.97702	0.956656	0.997384	0.0252506	54443	13070	41373	FALSE	Disorders of fluid, electrolyte, and acid-base balance	endocrine/metabolic
727.5	0.0957008	1.23749	1.04992	1.42507	0.025974	61745	113	61632	FALSE	Rupture of synovium	musculoskeletal
71.1	0.0399719	1.09292	1.01458	1.17127	0.0262212	62036	655	61381	FALSE	HIV infection, symptomatic	infectious diseases
722.1	0.0320206	1.0736	1.01084	1.13636	0.026557	60710	1028	59682	FALSE	Displacement of intervertebral disc	musculoskeletal
172.1	0.0285373	0.938924	0.882991	0.994857	0.0272192	61330	1309	60021	FALSE	Melanomas of skin, dx or hx	neoplasms
157	0.0420811	0.911265	0.828786	0.993744	0.0272334	61827	591	61236	FALSE	Pancreatic cancer	neoplasms
916	0.0350828	1.08044	1.01168	1.1492	0.0274342	57928	852	57076	FALSE	Contusion	injuries & poisonings
264.9	0.0396643	1.09124	1.0135	1.16898	0.0277148	61549	699	60850	FALSE	Lack of normal physiological development, unspecified	endocrine/metabolic
306	0.0262277	1.05916	1.00776	1.11057	0.0284172	60176	1562	58614	FALSE	Other mental disorder	mental disorders
611	0.0216652	1.04854	1.00608	1.091	0.0286886	60227	2412	57815	FALSE	Abnormal findings on mammogram or breast exam	genitourinary
592.1	0.0330862	1.07504	1.01019	1.13989	0.0287416	60974	968	60006	FALSE	Cystitis	genitourinary
344	0.0448071	1.10252	1.0147	1.19034	0.0293894	61642	514	61128	FALSE	Other paralytic syndromes	neurological
603.1	0.0821693	0.837105	0.676053	0.998157	0.0304725	61811	154	61657	FALSE	Hydrocele	genitourinary
204.1	0.0588607	0.881797	0.76643	0.997164	0.0325864	61894	300	61594	FALSE	Lymphoid leukemia	neoplasms
278.1	0.0173071	1.03764	1.00372	1.07156	0.0327821	56687	5995	50692	FALSE	Obesity	endocrine/metabolic
429.3	0.038598	0.920952	0.8453	0.996604	0.032886	59370	700	58670	FALSE	Symptoms involving cardiovascular system	circulatory system
430.2	0.0455806	0.907363	0.818025	0.996701	0.0329446	61635	500	61135	FALSE	Intracerebral hemorrhage	circulatory system
611.3	0.0266839	1.05854	1.00624	1.11084	0.0330169	60400	1526	58874	FALSE	Lump or mass in breast	genitourinary
327.1	0.0596614	1.13511	1.01817	1.25204	0.0336607	61360	290	61070	FALSE	Hypersomnia	neurological
800.4	0.0635266	1.14413	1.01962	1.26864	0.0340475	61889	255	61634	FALSE	Fracture of patella	injuries & poisonings
71	0.0397097	1.08709	1.00926	1.16493	0.0354686	62026	664	61362	FALSE	Human immunodeficiency virus [HIV] disease	infectious diseases
564	0.0210314	1.04472	1.0035	1.08594	0.0375218	58604	2437	56167	FALSE	Functional digestive disorders	digestive
804	0.0394422	1.08482	1.00751	1.16212	0.0390151	61327	668	60659	FALSE	Fracture of hand or wrist	injuries & poisonings
244	0.0130326	1.02725	1.0017	1.05279	0.0391283	59613	7313	52300	FALSE	Hypothyroidism	endocrine/metabolic
278	0.0156647	1.03275	1.00205	1.06345	0.0396619	54520	7099	47421	FALSE	Overweight, obesity and other hyperalimentation	endocrine/metabolic
495.2	0.0363111	1.07649	1.00532	1.14766	0.0423646	61189	792	60397	FALSE	Asthma with exacerbation	respiratory
300.3	0.0515703	1.10969	1.00861	1.21077	0.0435626	61801	388	61413	FALSE	Obsessive-compulsive disorders	mental disorders
586.12	0.0658382	0.876246	0.747203	1.00529	0.0447967	61957	238	61719	FALSE	Vesicoureteral reflux	genitourinary
364	0.0565656	0.892806	0.781937	1.00367	0.0450152	61699	326	61373	FALSE	Corneal opacity and other disorders of cornea	sense organs
586.1	0.0647478	0.878829	0.751924	1.00574	0.0460552	61862	246	61616	FALSE	Anatomical abnormatilies of kidney and ureters	genitourinary
610.3	0.0956026	0.828293	0.640912	1.01567	0.0487772	61816	114	61702	FALSE	Fibrosclerosis of breast	genitourinary
380.1	0.0457823	1.09395	1.00422	1.18369	0.0498269	61160	494	60666	FALSE	Otitis externa	sense organs
761	0.0164081	1.03262	1.00046	1.06478	0.0504268	58455	4205	54250	FALSE	Cervicalgia	symptoms
172.2	0.0184634	0.964545	0.928357	1.00073	0.0505645	60462	3439	57023	FALSE	Other non-epithelial cancer of skin	neoplasms
709.2	0.0544001	0.899226	0.792601	1.00585	0.0508675	61924	353	61571	FALSE	Sicca syndrome	dermatologic
614.52	0.0406068	1.08234	1.00275	1.16193	0.051353	60761	634	60127	FALSE	Vaginitis and vulvovaginitis	genitourinary
472	0.0260076	1.05186	1.00089	1.10284	0.0518722	60280	1561	58719	FALSE	Chronic pharyngitis and nasopharyngitis	respiratory
241.1	0.0356147	1.07168	1.00188	1.14149	0.0519129	61293	830	60463	FALSE	Nontoxic uninodular goiter	endocrine/metabolic
202.2	0.0500419	0.907356	0.809274	1.00544	0.0520419	61724	416	61308	FALSE	Non-Hodgkins lymphoma	neoplasms
728.7	0.0358046	1.07195	1.00177	1.14213	0.0523227	61055	823	60232	FALSE	Fasciitis	musculoskeletal
531.4	0.0648089	1.13384	1.00681	1.26086	0.0526076	61163	247	60916	FALSE	Peptic ulcer, site unspecified	digestive
117	0.0428002	1.08637	1.00249	1.17026	0.0529118	61663	564	61099	FALSE	Mycoses	infectious diseases
628	0.0380213	0.929485	0.854963	1.00401	0.0544465	60882	729	60153	FALSE	Ovarian cyst	genitourinary
395	0.0157631	1.03067	0.999771	1.06156	0.0553379	58273	4777	53496	FALSE	Heart valve disorders	circulatory system
475	0.0205277	1.04005	0.999819	1.08029	0.0557321	59245	2559	56686	FALSE	Chronic sinusitis	respiratory
204.11	0.0796524	0.858805	0.702686	1.01492	0.0560083	61966	163	61803	FALSE	Lymphoid leukemia, acute	neoplasms
721	0.0193004	1.03753	0.9997	1.07536	0.0562788	58050	3044	55006	FALSE	Spondylosis and allied disorders	musculoskeletal
276.41	0.0193145	0.964038	0.926181	1.00189	0.0579281	59859	2930	56929	FALSE	Acidosis	endocrine/metabolic
290	0.0261117	1.05058	0.9994	1.10176	0.0588063	60124	1623	58501	FALSE	Delirium dementia and amnestic and other cognitive disorders	mental disorders
366	0.0161425	1.03096	0.999322	1.0626	0.0589056	60169	4739	55430	FALSE	Cataract	sense organs
172.3	0.0567909	0.899015	0.787704	1.01032	0.0608578	61676	326	61350	FALSE	Carcinoma in situ of skin	neoplasms
703	0.0594396	1.11737	1.00087	1.23387	0.0618869	61298	295	61003	FALSE	Diseases of nail, NOS	dermatologic
539	0.03475	1.06699	0.998879	1.1351	0.062054	61783	916	60867	FALSE	Bariatric surgery	digestive
297.2	0.0757059	1.15169	1.00331	1.30007	0.0621098	61830	178	61652	FALSE	Suicide or self-inflicted injury	mental disorders
772.2	0.027874	1.0533	0.998666	1.10793	0.0624744	60700	1355	59345	FALSE	Spasm of muscle	symptoms
695.4	0.0348149	0.937598	0.869361	1.00584	0.0642035	61806	864	60942	FALSE	Lupus (localized and systemic)	dermatologic
636	0.0326793	0.941453	0.877401	1.0055	0.0648684	60869	1035	59834	FALSE	Early or threatened labor; hemorrhage in early pregnancy	pregnancy complications
716.9	0.0268	1.05071	0.998184	1.10324	0.0649175	59029	1497	57532	FALSE	Arthropathy NOS	musculoskeletal
723	0.0429574	1.08142	0.997222	1.16562	0.0684355	61023	565	60458	FALSE	Other disorders of cervical region	musculoskeletal
969	0.0846113	1.16619	1.00035	1.33203	0.0692132	61690	143	61547	FALSE	Poisoning by psychotropic agents	injuries & poisonings
479	0.0214483	1.03968	0.997642	1.08172	0.0696333	58507	2327	56180	FALSE	Other upper respiratory disease	respiratory
372	0.0725509	1.14009	0.997889	1.28229	0.0707481	61463	196	61267	FALSE	Disorders of conjunctiva	sense organs
585.3	0.0157789	0.972003	0.941076	1.00293	0.0719128	60209	4734	55475	FALSE	Chronic renal failure [CKD]	genitourinary
110.12	0.0645539	1.12216	0.995638	1.24869	0.0741868	61584	251	61333	FALSE	Althete's foot	infectious diseases
442.3	0.0962669	0.842872	0.654189	1.03156	0.0757843	61954	112	61842	FALSE	Aneurysm of artery of lower extremity	circulatory system
743.2	0.0375904	1.06872	0.995039	1.14239	0.0770681	61092	739	60353	FALSE	Pathologic fracture	musculoskeletal
366.2	0.0171242	1.03072	0.997155	1.06428	0.0772521	60647	4066	56581	FALSE	Senile cataract	sense organs
295.2	0.0758494	1.14328	0.994618	1.29195	0.0774987	61731	179	61552	FALSE	Paranoid disorders	mental disorders
289.8	0.061386	0.897317	0.777	1.01763	0.0775639	61892	274	61618	FALSE	Polycythemia, secondary	hematopoietic
585	0.0120579	0.979099	0.955465	1.00273	0.0798109	59773	8963	50810	FALSE	Renal failure	genitourinary
506	0.0227615	0.961075	0.916462	1.00569	0.081107	60989	2076	58913	FALSE	Empyema and pneumothorax	respiratory
599	0.0134121	1.02365	0.997361	1.04994	0.0813805	54367	6826	47541	FALSE	Other symptoms/disorders or the urinary system	genitourinary
476	0.0140794	1.0248	0.997204	1.0524	0.0818694	57209	5819	51390	FALSE	Allergic rhinitis	respiratory
374	0.0294574	1.05257	0.994837	1.11031	0.0819657	60714	1234	59480	FALSE	Other disorders of eyelids	sense organs
782.3	0.015059	1.02639	0.996879	1.05591	0.0836298	57135	5240	51895	FALSE	Edema	symptoms
599.8	0.0787679	0.872853	0.718468	1.02724	0.0842687	61607	167	61440	FALSE	Other symptoms involving urinary system	genitourinary
317.1	0.0317778	1.05635	0.99407	1.11864	0.0844854	61016	1038	59978	FALSE	Alcoholism	mental disorders
318	0.0139014	1.02422	0.996977	1.05147	0.0851141	56807	6184	50623	FALSE	Tobacco use disorder	mental disorders
949	0.0392819	1.06976	0.992769	1.14675	0.0860298	60265	676	59589	FALSE	Allergies, other	injuries & poisonings
433.8	0.0341121	1.0603	0.993439	1.12716	0.086083	61139	906	60233	FALSE	Late effects of cerebrovascular disease	circulatory system
292.1	0.0302935	0.949336	0.889961	1.00871	0.0861098	60712	1149	59563	FALSE	Aphasia/speech disturbance	mental disorders
202	0.0464895	0.923402	0.832283	1.01452	0.0865005	61595	482	61113	FALSE	Cancer of other lymphoid, histiocytic tissue	neoplasms
871	0.0295509	1.05181	0.993894	1.10973	0.0873648	59475	1204	58271	FALSE	Open wounds of extremities	injuries & poisonings
524	0.057261	0.906936	0.794705	1.01917	0.0880223	61881	316	61565	FALSE	Dentofacial anomalies, including malocclusion	digestive
189	0.0268877	0.955294	0.902594	1.00799	0.0889382	61452	1504	59948	FALSE	Cancer of urinary organs (incl. kidney and bladder)	neoplasms
317	0.0276339	1.04793	0.993763	1.10209	0.0902643	60757	1383	59374	FALSE	Alcohol-related disorders	mental disorders
41.2	0.0304008	1.0527	0.993116	1.11229	0.0911368	61159	1134	60025	FALSE	Streptococcus infection	infectious diseases
301.2	0.0742825	1.13359	0.988001	1.27919	0.0913982	61925	186	61739	FALSE	Antisocial/borderline personality disorder	mental disorders
758	0.0506895	1.08912	0.989769	1.18847	0.0921468	61894	405	61489	FALSE	Chromosomal anomalies and genetic disorders	congenital anomalies
276.11	0.0394757	0.9358	0.858428	1.01317	0.0927885	61502	667	60835	FALSE	Hyperosmolality and/or hypernatremia	endocrine/metabolic
301	0.0572857	1.10087	0.988593	1.21315	0.0934204	61788	314	61474	FALSE	Personality disorders	mental disorders
564.9	0.0849832	1.15321	0.986648	1.31978	0.0934584	61800	142	61658	FALSE	Personal history of diseases of digestive system	digestive
510.2	0.0723587	0.885753	0.74393	1.02758	0.0936188	61949	197	61752	FALSE	Lung transplant	respiratory
189.12	0.0788107	1.14124	0.986769	1.29571	0.0936713	61923	167	61756	FALSE	Malignant neoplasm of renal pelvis	neoplasms
512.1	0.0327108	0.946824	0.882711	1.01094	0.0948278	59801	977	58824	FALSE	Wheezing	respiratory
750.21	0.0735357	0.884677	0.740547	1.02881	0.0956531	61673	186	61487	FALSE	Congenital anomalies of intestine	congenital anomalies
695	0.0223547	0.963492	0.919677	1.00731	0.0961805	59718	2158	57560	FALSE	Erythematous conditions	dermatologic
401.1	0.0104016	0.982885	0.962498	1.00327	0.0969793	56750	23655	33095	FALSE	Essential hypertension	circulatory system
425.11	0.0741999	0.88416	0.738728	1.02959	0.0970623	61973	188	61785	FALSE	Hypertrophic obstructive cardiomyopathy	circulatory system
255.11	0.100462	1.18091	0.984	1.37781	0.0978895	61947	102	61845	FALSE	Cushing's syndrome	endocrine/metabolic
709.6	0.0664263	0.89589	0.765694	1.02609	0.0979166	61961	234	61727	FALSE	Other specified diffuse diseases of connective tissue	dermatologic
368.1	0.0725498	1.12746	0.985266	1.26966	0.0982022	61874	194	61680	FALSE	Amblyopia	sense organs
327.4	0.0183625	1.03074	0.994746	1.06673	0.0992203	58617	3299	55318	FALSE	Insomnia	neurological
912	0.0794911	1.13982	0.984018	1.29562	0.0996903	60622	164	60458	FALSE	Insect bite	injuries & poisonings
536.7	0.0488779	1.08332	0.987524	1.17912	0.10154	61623	430	61193	FALSE	Complications of gastrostomy, colostomy and enterostomy	digestive
612	0.0539434	0.915461	0.809732	1.02119	0.101546	61498	358	61140	FALSE	Breast conditions, congenital or relating to hormones	genitourinary
535.2	0.0487853	1.083	0.987379	1.17862	0.10218	60510	434	60076	FALSE	Atrophic gastritis	digestive
592.11	0.0456223	1.07736	0.987939	1.16678	0.102419	61642	504	61138	FALSE	Acute cystitis	genitourinary
305.2	0.0514713	1.0875	0.986612	1.18838	0.103185	61760	391	61369	FALSE	Eating disorder	mental disorders
362.27	0.0788253	1.13668	0.982186	1.29118	0.104099	61883	167	61716	FALSE	Drusen (degenerative) of retina	sense organs
564.1	0.0268029	1.04451	0.991981	1.09705	0.104181	60337	1474	58863	FALSE	Irritable Bowel Syndrome	digestive
368.9	0.0522946	1.08869	0.986191	1.19119	0.104185	60955	378	60577	FALSE	Subjective visual disturbances	sense organs
771.2	0.0808715	1.14042	0.981908	1.29892	0.104224	61549	158	61391	FALSE	Cramp of limb	symptoms
401	0.0104313	0.983212	0.962767	1.00366	0.104577	56617	24049	32568	FALSE	Hypertension	circulatory system
701.2	0.0319843	1.05304	0.990346	1.11572	0.106161	60596	1029	59567	FALSE	Scar conditions and fibrosis of skin	dermatologic
204.12	0.0751761	0.886685	0.73934	1.03403	0.109648	61978	184	61794	FALSE	Lymphoid leukemia, chronic	neoplasms
801.1	0.0395739	0.938732	0.861167	1.0163	0.110121	61612	664	60948	FALSE	Fracture of foot	injuries & poisonings
555.1	0.0234018	1.03808	0.992216	1.08395	0.110233	61745	1948	59797	FALSE	Regional enteritis	digestive
871.2	0.0674794	1.11359	0.981335	1.24585	0.110834	61305	226	61079	FALSE	Open wound of finger(s)	injuries & poisonings
362.2	0.0325558	1.05326	0.989446	1.11707	0.11099	61361	1038	60323	FALSE	Degeneration of macula and posterior pole of retina	sense organs
958.1	0.0975627	1.16743	0.976205	1.35865	0.112581	61852	108	61744	FALSE	Postoperative shock	injuries & poisonings
327.31	0.0964463	0.85858	0.669545	1.04761	0.113892	61926	111	61815	FALSE	Central/nonobstroctive sleep apnea	neurological
295.1	0.0676893	1.11269	0.980019	1.24536	0.11468	61955	224	61731	FALSE	Schizophrenia	mental disorders
429	0.0309507	0.952415	0.891751	1.01308	0.115201	58553	1100	57453	FALSE	Ill-defined descriptions and complications of heart disease	circulatory system
198.5	0.0333498	0.948847	0.883481	1.01421	0.11538	61753	943	60810	FALSE	Secondary malignancy of brain/spine	neoplasms
740.9	0.0162377	1.02584	0.994013	1.05766	0.116168	57770	4689	53081	FALSE	Osteoarthrosis NOS	musculoskeletal
244.2	0.0362205	0.944735	0.873743	1.01573	0.116514	61434	798	60636	FALSE	Acquired hypothyroidism	endocrine/metabolic
721.1	0.019855	1.03164	0.992725	1.07056	0.116668	58165	2862	55303	FALSE	Spondylosis without myelopathy	musculoskeletal
378.5	0.0880039	1.14794	0.975453	1.32043	0.116936	61970	132	61838	FALSE	Paralytic strabismus	sense organs
599.3	0.0201632	1.0321	0.992584	1.07162	0.11707	58236	2732	55504	FALSE	Dysuria	genitourinary
426.32	0.0426366	0.935402	0.851834	1.01897	0.117295	61528	580	60948	FALSE	Left bundle branch block	circulatory system
681.5	0.0267365	1.04214	0.989732	1.09454	0.12267	61054	1490	59564	FALSE	Cellulitis and abscess of leg, except foot	dermatologic
159.4	0.0787619	0.885792	0.731418	1.04017	0.123622	61903	167	61736	FALSE	Malignant neoplasm of retroperitoneum and peritoneum	neoplasms
727	0.0196743	1.03074	0.992181	1.0693	0.123795	58739	2850	55889	FALSE	Other disorders of synovium, tendon, and bursa	musculoskeletal
481	0.0351667	0.947347	0.878421	1.01627	0.124027	60755	845	59910	FALSE	Influenza	respiratory
288.2	0.0176966	0.973156	0.938471	1.00784	0.124142	58783	3531	55252	FALSE	Elevated white blood cell count	hematopoietic
286.9	0.0785056	1.12785	0.973975	1.28172	0.125399	61847	166	61681	FALSE	Abnormal coagulation profile	hematopoietic
751.2	0.0413898	0.938554	0.857429	1.01968	0.125486	60917	605	60312	FALSE	Congenital anomalies of urinary system	congenital anomalies
783	0.0125229	1.01937	0.994821	1.04391	0.125599	55788	7636	48152	FALSE	Fever of unknown origin	symptoms
378	0.0383788	1.06047	0.985249	1.13569	0.126055	61371	708	60663	FALSE	Strabismus and other disorders of binocular eye movements	sense organs
524.3	0.0600257	0.91231	0.79466	1.02996	0.126282	61935	287	61648	FALSE	Anomalies of tooth position/malocclusion	digestive
286.7	0.0254635	0.961928	0.912019	1.01184	0.127414	59455	1630	57825	FALSE	Other and unspecified coagulation defects	hematopoietic
70.9	0.0542626	1.08621	0.979855	1.19256	0.127518	61437	350	61087	FALSE	Hepatitis NOS	infectious diseases
695.42	0.0358007	0.947049	0.876879	1.01722	0.128596	61816	816	61000	FALSE	Systemic lupus erythematosus	dermatologic
264.3	0.0424227	1.06636	0.983209	1.14951	0.129902	61726	612	61114	FALSE	Delayed milestones	endocrine/metabolic
585.33	0.0205798	0.969372	0.929036	1.00971	0.130657	61248	2651	58597	FALSE	Chronic Kidney Disease, Stage III	genitourinary
290.16	0.087543	1.14142	0.96984	1.31301	0.130791	61971	135	61836	FALSE	Vascular dementia	mental disorders
427	0.0101988	1.01549	0.995496	1.03547	0.131887	54665	14803	39862	FALSE	Cardiac dysrhythmias	circulatory system
78	0.0304308	1.04681	0.987161	1.10645	0.132792	60504	1131	59373	FALSE	Viral warts & HPV	infectious diseases
621	0.0895826	1.14412	0.968542	1.31971	0.132848	61978	130	61848	FALSE	Endometrial hyperplasia	genitourinary
440.22	0.0451941	0.934433	0.845852	1.02301	0.133475	61670	514	61156	FALSE	Atherosclerosis of native arteries of the extremities with intermittent claudication	circulatory system
158	0.05602	0.919478	0.809679	1.02928	0.13399	61422	331	61091	FALSE	Neoplasm of unspecified nature of digestive system	neoplasms
302	0.0667854	1.10504	0.974137	1.23594	0.13478	61575	232	61343	FALSE	Sexual and gender identity disorders	mental disorders
350.1	0.0271343	1.04139	0.988208	1.09457	0.134998	60539	1427	59112	FALSE	Abnormal involuntary movements	neurological
242.1	0.0498263	1.07727	0.979607	1.17493	0.135249	61843	417	61426	FALSE	Graves' disease	endocrine/metabolic
348.4	0.0872146	0.878108	0.707167	1.04905	0.136115	61886	134	61752	FALSE	Cerebral cysts	neurological
425.12	0.0898373	0.874735	0.698654	1.05082	0.136293	62015	128	61887	FALSE	Other hypertrophic cardiomyopathy	circulatory system
440.2	0.0365069	0.947123	0.875569	1.01868	0.13672	61239	795	60444	FALSE	Atherosclerosis of the extremities	circulatory system
459	0.0331789	0.952074	0.887043	1.0171	0.13881	59394	954	58440	FALSE	Other disorders of circulatory system	circulatory system
180.1	0.0680825	0.904573	0.771131	1.03801	0.140722	61841	224	61617	FALSE	Cervical cancer	neoplasms
704.8	0.0577354	1.08873	0.975565	1.20189	0.140918	61139	312	60827	FALSE	Other specified diseases of hair and hair follicles	dermatologic
465	0.0138261	1.02048	0.993384	1.04758	0.142517	54689	6175	48514	FALSE	Acute upper respiratory infections of multiple or unspecified sites	respiratory
295.3	0.0476397	1.07234	0.978971	1.16572	0.142603	61226	458	60768	FALSE	Psychosis	mental disorders
240	0.0546954	0.92317	0.815967	1.03037	0.143854	61416	348	61068	FALSE	Simple and unspecified goiter	endocrine/metabolic
430	0.033094	0.952792	0.887928	1.01766	0.14395	60970	957	60013	FALSE	Intracranial hemorrhage	circulatory system
601	0.0471412	1.07113	0.97873	1.16352	0.144962	61326	475	60851	FALSE	Inflammatory diseases of prostate	genitourinary
591	0.012912	1.01894	0.993635	1.04425	0.146128	56765	7415	49350	FALSE	Urinary tract infection	genitourinary
353.2	0.0896115	1.13904	0.963406	1.31468	0.146273	61673	129	61544	FALSE	Nerve root lesions	neurological
341	0.0444046	0.937566	0.850533	1.0246	0.146549	61630	525	61105	FALSE	Other demyelinating diseases of central nervous system	neurological
458.1	0.0344633	1.05118	0.983635	1.11873	0.147508	60889	887	60002	FALSE	Orthostatic hypotension	circulatory system
764	0.029978	1.04434	0.985585	1.1031	0.147812	60933	1190	59743	FALSE	Sciatica	symptoms
530.15	0.0829375	1.12749	0.964934	1.29005	0.147947	61982	148	61834	FALSE	Eosinophilic esophagitis	digestive
751.21	0.0524985	0.926885	0.823988	1.02978	0.14811	61187	376	60811	FALSE	Cystic kidney disease	congenital anomalies
614	0.0315512	1.04668	0.984842	1.10852	0.148153	59689	1067	58622	FALSE	Inflammatory diseases of female pelvic organs	genitourinary
380.4	0.0278293	1.04106	0.986516	1.09561	0.148176	60379	1378	59001	FALSE	Impacted cerumen	sense organs
8.5	0.0384132	1.05711	0.981817	1.1324	0.148246	61673	705	60968	FALSE	Bacterial enteritis	infectious diseases
356	0.0261752	1.03853	0.987231	1.08984	0.148596	60040	1566	58474	FALSE	Hereditary and idiopathic peripheral neuropathy	neurological
636.2	0.0548815	0.923859	0.816292	1.03143	0.149013	61657	349	61308	FALSE	Early onset of delivery	pregnancy complications
452.2	0.0261196	0.963161	0.911967	1.01436	0.150714	61163	1553	59610	FALSE	Deep vein thrombosis [DVT]	circulatory system
255.1	0.0695803	1.10511	0.968728	1.24148	0.150905	61832	213	61619	FALSE	Adrenal hyperfunction	endocrine/metabolic
707	0.0268986	1.03932	0.986601	1.09204	0.151613	60310	1475	58835	FALSE	Chronic ulcer of skin	dermatologic
198.3	0.0320741	0.955166	0.8923	1.01803	0.152676	61428	1023	60405	FALSE	Secondary malignant neoplasm of digestive systems	neoplasms
386.9	0.0168465	1.02432	0.991301	1.05734	0.153773	57576	4044	53532	FALSE	Dizziness and giddiness (Light-headedness and vertigo)	sense organs
276.4	0.0184581	0.97403	0.937852	1.01021	0.153987	59606	3220	56386	FALSE	Acid-base balance disorder	endocrine/metabolic
733.4	0.0570202	1.08457	0.972813	1.19633	0.154503	61780	318	61462	FALSE	Aseptic necrosis of bone	musculoskeletal
795.8	0.0844558	0.886821	0.721288	1.05235	0.154973	62025	144	61881	FALSE	Abnormal tumor markers	symptoms
656.7	0.0864871	0.884416	0.714901	1.05393	0.155553	61916	136	61780	FALSE	Conditions involving the integument and temperature regulation of fetus and newborn	pregnancy complications
41.4	0.0309927	1.04496	0.984215	1.10571	0.155892	61282	1093	60189	FALSE	E. coli	infectious diseases
960	0.0273886	1.03944	0.985758	1.09312	0.157856	58844	1434	57410	FALSE	Poisoning by antibiotics	injuries & poisonings
292.6	0.0806275	1.12026	0.962229	1.27829	0.158998	61712	158	61554	FALSE	Hallucinations	mental disorders
555	0.0216332	1.0309	0.988498	1.0733	0.159516	61533	2292	59241	FALSE	Inflammatory bowel disease and other gastroenteritis and colitis	digestive
199	0.0230597	0.968085	0.922888	1.01328	0.159549	58776	2020	56756	FALSE	Neoplasm of uncertain behavior	neoplasms
512.8	0.0117936	1.01671	0.993598	1.03983	0.159892	54460	8994	45466	FALSE	Cough	respiratory
758.1	0.0549167	1.08017	0.972531	1.1878	0.160246	61919	345	61574	FALSE	Chromosomal anomalies	congenital anomalies
291	0.0220224	1.03122	0.988061	1.07439	0.162661	59683	2227	57456	FALSE	Other specified nonpsychotic and/or transient mental disorders	mental disorders
740	0.0134137	1.01882	0.992527	1.04511	0.164579	56325	7905	48420	FALSE	Osteoarthrosis	musculoskeletal
742	0.0383432	0.948159	0.873006	1.02331	0.165035	60843	711	60132	FALSE	Derangement of joint, non-traumatic	musculoskeletal
8.52	0.0396535	1.0565	0.978775	1.13422	0.165766	61795	661	61134	FALSE	Intestinal infection due to C. difficile	infectious diseases
565.1	0.0944066	1.13963	0.954589	1.32466	0.166223	61129	116	61013	FALSE	Anal and rectal polyp	digestive
612.2	0.0586393	0.922063	0.80713	1.037	0.166438	61651	303	61348	FALSE	Hypertrophy of breast (Gynecomastia)	genitourinary
599.9	0.028246	1.03985	0.98449	1.09521	0.166512	60209	1341	58868	FALSE	Other abnormality of urination	genitourinary
228	0.0431088	1.06139	0.976894	1.14588	0.166967	60529	560	59969	FALSE	Hemangioma and lymphangioma, any site	neoplasms
573.7	0.0445686	1.06347	0.976117	1.15083	0.167353	61495	525	60970	FALSE	Abnormal results of function study of liver	digestive
440.9	0.0510994	1.07295	0.972796	1.17311	0.168216	60232	406	59826	FALSE	Atherosclerosis of aorta	circulatory system
428.3	0.0202471	1.02828	0.988594	1.06796	0.168425	61067	2691	58376	FALSE	Heart failure with reduced EF [Systolic or combined heart failure]	circulatory system
249	0.0476217	0.936618	0.843279	1.02996	0.169129	61791	458	61333	FALSE	Secondary diabetes mellitus	endocrine/metabolic
173	0.0188449	1.0262	0.989262	1.06313	0.169969	58725	3169	55556	FALSE	Neoplasm of uncertain behavior of skin	neoplasms
433.1	0.025357	0.965862	0.916163	1.01556	0.170751	59291	1724	57567	FALSE	Occlusion and stenosis of precerebral arteries	circulatory system
709.5	0.0940669	0.879109	0.694738	1.06348	0.170771	62051	116	61935	FALSE	Dermatomyositis	dermatologic
362	0.0245672	1.03421	0.986061	1.08236	0.170896	60747	1800	58947	FALSE	Other retinal disorders	sense organs
872	0.0944566	0.878844	0.693709	1.06398	0.171541	61980	115	61865	FALSE	Traumatic amputation	injuries & poisonings
586.2	0.0360082	1.05045	0.979875	1.12103	0.171653	60471	819	59652	FALSE	Cyst of kidney, acquired	genitourinary
415.11	0.0304287	0.959366	0.899726	1.01901	0.172801	61609	1138	60471	FALSE	Pulmonary embolism and infarction, acute	circulatory system
250.14	0.0479999	0.936684	0.842604	1.03076	0.172975	61772	451	61321	FALSE	Type 1 diabetes with neurological manifestations	endocrine/metabolic
459.1	0.0693911	0.909814	0.773808	1.04582	0.173178	61470	215	61255	FALSE	Hemorrhage NOS	circulatory system
288	0.0163644	0.97802	0.945946	1.01009	0.174426	57509	4183	53326	FALSE	Diseases of white blood cells	hematopoietic
962	0.0695914	1.09899	0.962594	1.23539	0.17497	61438	212	61226	FALSE	Poisoning by hormones and synthetic substitutes	injuries & poisonings
480.11	0.0535286	1.07516	0.970243	1.18008	0.175789	61658	360	61298	FALSE	Pneumococcal pneumonia	respiratory
707.1	0.0387656	1.05385	0.977869	1.12983	0.176058	61006	695	60311	FALSE	Decubitus ulcer	dermatologic
656.6	0.0913637	0.883918	0.704845	1.06299	0.176841	61951	121	61830	FALSE	Perinatal disorders of digestive system	pregnancy complications
627.22	0.0534364	0.930416	0.825681	1.03515	0.177113	61568	367	61201	FALSE	Need for Hormone replacement therapy (postmenopausal)	genitourinary
588.2	0.0537179	0.930267	0.82498	1.03555	0.178428	61892	359	61533	FALSE	Secondary hyperparathyroidism (of renal origin)	genitourinary
415	0.0184355	0.9755	0.939366	1.01163	0.178458	59531	3238	56293	FALSE	Pulmonary heart disease	circulatory system
499	0.067146	0.913659	0.782053	1.04527	0.17869	62008	225	61783	FALSE	Cystic fibrosis	respiratory
442	0.0280245	0.963025	0.908097	1.01795	0.178817	60937	1374	59563	FALSE	Other aneurysm	circulatory system
306.9	0.0963775	1.13757	0.948666	1.32647	0.181108	61816	111	61705	FALSE	Tension headache	mental disorders
716	0.0259215	1.03521	0.984401	1.08601	0.181923	58516	1602	56914	FALSE	Other arthropathies	musculoskeletal
368.4	0.0664053	1.09249	0.962339	1.22265	0.182808	61617	234	61383	FALSE	Visual field defects	sense organs
608	0.0521118	1.07179	0.969651	1.17393	0.183383	61213	384	60829	FALSE	Other disorders of male genital organs	genitourinary
531	0.0348919	1.0475	0.97911	1.11589	0.18353	59647	862	58785	FALSE	Peptic ulcer (excl. esophageal)	digestive
722.8	0.044231	0.9429	0.856207	1.02959	0.183757	61816	534	61282	FALSE	Postlaminectomy syndrome	musculoskeletal
871.1	0.0695452	1.09658	0.960269	1.23289	0.184948	61561	213	61348	FALSE	Open wound of hand except finger(s)	injuries & poisonings
604.3	0.101432	1.1437	0.944896	1.34251	0.185585	62040	100	61940	FALSE	Peyronie's disease	genitourinary
446.5	0.0979285	0.878545	0.686606	1.07049	0.186079	62033	109	61924	FALSE	Giant cell arteritis	circulatory system
535.6	0.0732753	0.9077	0.76408	1.05132	0.186297	61523	191	61332	FALSE	Duodenitis	digestive
189.21	0.0386426	0.950283	0.874544	1.02602	0.186949	61833	715	61118	FALSE	Malignant neoplasm of bladder	neoplasms
281.11	0.0648711	1.08933	0.962184	1.21648	0.187172	61894	248	61646	FALSE	Pernicious anemia	hematopoietic
568.1	0.0378669	1.05119	0.976972	1.12541	0.187367	60718	726	59992	FALSE	Peritoneal adhesions (postoperative) (postinfection)	digestive
379	0.0239033	1.032	0.985145	1.07885	0.187648	60285	1909	58376	FALSE	Other disorders of eye	sense organs
656.3	0.072277	0.909336	0.767673	1.051	0.188527	61829	204	61625	FALSE	Endocrine and metabolic disturbances of fetus and newborn	pregnancy complications
291.4	0.0616668	1.08381	0.962941	1.20467	0.191863	61769	272	61497	FALSE	Specific nonpsychotic mental disorders due to brain damage	mental disorders
189.2	0.0384862	0.95106	0.875627	1.02649	0.192304	61811	721	61090	FALSE	Cancer of bladder	neoplasms
385	0.0800966	0.900938	0.743949	1.05793	0.192777	61833	160	61673	FALSE	Other disorders of middle ear and mastoid	sense organs
426.92	0.0308986	0.960716	0.900154	1.02128	0.194617	61669	1119	60550	FALSE	Cardiac defibrillator in situ	circulatory system
415.2	0.0233223	0.970259	0.924547	1.01597	0.195471	60255	1967	58288	FALSE	Chronic pulmonary heart disease	circulatory system
304	0.022972	1.03009	0.985066	1.07512	0.196846	59766	2016	57750	FALSE	Adjustment reaction	mental disorders
371.2	0.0324121	0.959115	0.895588	1.02264	0.197777	61018	1017	60001	FALSE	Conjunctivitis, noninfectious	sense organs
459.9	0.0424976	0.946834	0.863538	1.03013	0.198607	60221	579	59642	FALSE	Circulatory disease NEC	circulatory system
626.8	0.0890805	0.891801	0.717203	1.0664	0.19862	61913	131	61782	FALSE	Infertility, female	genitourinary
289.1	0.0916226	0.888973	0.709392	1.06855	0.198969	62032	124	61908	FALSE	Myelofibrosis	hematopoietic
520.2	0.0605014	1.08076	0.962182	1.19935	0.199228	61932	281	61651	FALSE	Disturbances in tooth eruption	digestive
696.41	0.0398525	1.05236	0.974252	1.13047	0.200309	61630	658	60972	FALSE	Psoriasis vulgaris	dermatologic
523.31	0.0870629	0.894497	0.723854	1.06514	0.200331	61814	137	61677	FALSE	Acute periodontitis	digestive
250.6	0.0263108	0.966955	0.915386	1.01852	0.201544	61218	1586	59632	FALSE	Polyneuropathy in diabetes	endocrine/metabolic
530	0.0105815	1.01359	0.992847	1.03433	0.202195	53721	12320	41401	FALSE	Diseases of esophagus	digestive
740.2	0.0231236	1.02992	0.9846	1.07524	0.202303	60921	2112	58809	FALSE	Osteoarthrosis, generalized	musculoskeletal
286.81	0.0491976	1.06471	0.968281	1.16114	0.202495	61792	427	61365	FALSE	Primary hypercoagulable state	hematopoietic
395.1	0.020097	1.02593	0.986544	1.06532	0.202662	59238	2762	56476	FALSE	Nonrheumatic mitral valve disorders	circulatory system
338.2	0.0171185	1.02204	0.988491	1.0556	0.20277	59840	3890	55950	FALSE	Chronic pain	neurological
750.1	0.0855607	0.896763	0.729064	1.06446	0.202833	61778	138	61640	FALSE	Upper gastrointestinal congenital anomalies	congenital anomalies
70.3	0.0297751	1.03865	0.980286	1.097	0.202857	61706	1187	60519	FALSE	Viral hepatitis C	infectious diseases
374.6	0.0371476	1.04843	0.975616	1.12123	0.203014	61239	773	60466	FALSE	Dermatochalasis	sense organs
530.13	0.0552767	0.932135	0.823792	1.04048	0.203592	61835	342	61493	FALSE	Barrett's esophagus	digestive
512.2	0.0370085	1.04792	0.97538	1.12045	0.205985	60027	759	59268	FALSE	Painful respiration	respiratory
374.1	0.0928094	1.12436	0.94245	1.30626	0.206617	61919	120	61799	FALSE	Ectropion or entropion	sense organs
253.2	0.0665478	1.08752	0.957086	1.21795	0.207402	62001	231	61770	FALSE	Pituitary hypofunction	endocrine/metabolic
585.1	0.0135798	0.983055	0.956439	1.00967	0.208221	60411	6574	53837	FALSE	Acute renal failure	genitourinary
594.2	0.0914499	0.891467	0.712225	1.07071	0.209012	61940	124	61816	FALSE	Calculus of lower urinary tract	genitourinary
600	0.0233889	1.02982	0.983974	1.07566	0.209049	60283	2377	57906	FALSE	Hyperplasia of prostate	genitourinary
174.3	0.0929802	1.1236	0.941363	1.30584	0.210061	61945	120	61825	FALSE	Neoplasm of uncertain behavior of breast	neoplasms
426.3	0.0341637	0.958107	0.891146	1.02507	0.210325	60899	912	59987	FALSE	Bundle branch block	circulatory system
601.1	0.065188	1.08469	0.956918	1.21246	0.212386	61643	248	61395	FALSE	Prostatitis	genitourinary
477	0.0388098	1.04949	0.97342	1.12555	0.213286	61118	692	60426	FALSE	Epistaxis or throat hemorrhage	respiratory
172.22	0.0366711	0.955416	0.883541	1.02729	0.213606	61631	800	60831	FALSE	Squamous cell carcinoma	neoplasms
749.2	0.0722603	1.09373	0.952096	1.23536	0.215039	61908	195	61713	FALSE	Congenital anomalies of skull and face bones	congenital anomalies
395.2	0.0212885	1.02666	0.984934	1.06838	0.216501	60243	2476	57767	FALSE	Nonrheumatic aortic valve disorders	circulatory system
714	0.0221087	1.02764	0.984304	1.07097	0.21755	60936	2202	58734	FALSE	Rheumatoid arthritis and other inflammatory polyarthropathies	musculoskeletal
614.32	0.0999978	0.884026	0.68803	1.08002	0.217682	61932	103	61829	FALSE	Chronic inflammatory pelvic disease	genitourinary
990	0.0310961	1.03906	0.978111	1.10001	0.217888	60623	1100	59523	FALSE	Effects radiation NOS	injuries & poisonings
727.2	0.0781567	1.10102	0.947829	1.2542	0.218215	61738	170	61568	FALSE	Bursitis disorders	musculoskeletal
618.5	0.0636481	0.924633	0.799883	1.04938	0.218279	61954	260	61694	FALSE	Prolapse of vaginal vault after hysterectomy	genitourinary
580	0.0331618	1.04162	0.976621	1.10662	0.218849	60823	949	59874	FALSE	Nephritis; nephrosis; renal sclerosis	genitourinary
726.3	0.0405657	1.05109	0.971584	1.1306	0.219298	61270	638	60632	FALSE	Bursitis	musculoskeletal
750	0.0483077	0.942428	0.847745	1.03711	0.219651	61228	440	60788	FALSE	Digestive congenital anomalies	congenital anomalies
285	0.0106619	0.987004	0.966107	1.0079	0.219866	55310	12279	43031	FALSE	Other anemias	hematopoietic
262	0.0608913	1.07747	0.958126	1.19682	0.220409	61884	279	61605	FALSE	Mineral deficiency NEC	endocrine/metabolic
530.11	0.0109711	1.01349	0.991984	1.03499	0.222045	54790	10987	43803	FALSE	GERD	digestive
346.1	0.0968857	1.12538	0.935486	1.31528	0.222772	61623	110	61513	FALSE	Nonspecific abnormal findings on radiological and other examination of skull and head	neurological
939	0.0209686	1.02583	0.984727	1.06692	0.223986	57707	2450	55257	FALSE	Atopic/contact dermatitis due to other or unspecified	dermatologic
427.3	0.0190847	1.02344	0.986036	1.06085	0.224692	59051	3016	56035	FALSE	Other specified cardiac dysrhythmias	circulatory system
8	0.0318204	1.03927	0.976907	1.10164	0.226031	60322	1035	59287	FALSE	Intestinal infection	infectious diseases
509.1	0.0157033	0.981211	0.950433	1.01199	0.227095	60259	4564	55695	FALSE	Respiratory failure	respiratory
290.1	0.0325466	1.04003	0.97624	1.10382	0.227821	61392	1055	60337	FALSE	Dementias	mental disorders
446	0.0460947	0.946005	0.855659	1.03635	0.228507	61752	488	61264	FALSE	Polyarteritis nodosa and allied conditions	circulatory system
530.1	0.0107993	1.01306	0.991895	1.03423	0.22948	54168	11515	42653	FALSE	Esophagitis, GERD and related diseases	digestive
385.3	0.0901878	0.897471	0.720703	1.07424	0.230359	61987	126	61861	FALSE	Cholesteatoma	sense organs
430.3	0.0598882	0.930763	0.813382	1.04814	0.230886	61902	289	61613	FALSE	Subdural hemorrhage	circulatory system
246	0.0491565	0.94289	0.846544	1.03924	0.231586	60979	432	60547	FALSE	Other disorders of thyroid	endocrine/metabolic
377.1	0.085645	1.10787	0.940011	1.27574	0.231641	61896	140	61756	FALSE	Optic atrophy	sense organs
348.8	0.0285634	1.03464	0.978655	1.09062	0.233191	60924	1288	59636	FALSE	Encephalopathy, not elsewhere classified	neurological
287.1	0.0881016	1.11071	0.938036	1.28339	0.23332	61578	132	61446	FALSE	Spontaneous ecchymoses	hematopoietic
613	0.0297863	1.03608	0.977698	1.09446	0.23408	59852	1217	58635	FALSE	Other nonmalignant breast conditions	genitourinary
705.8	0.0655479	0.925052	0.796578	1.05353	0.234627	61465	241	61224	FALSE	Hyperhidrosis	dermatologic
781.2	0.0494618	0.94295	0.846005	1.0399	0.234985	61927	422	61505	FALSE	Abnormal posture	symptoms
292.4	0.0176692	1.0212	0.986568	1.05583	0.235131	59575	3575	56000	FALSE	Altered mental status	mental disorders
741.2	0.0286563	1.03455	0.97838	1.09071	0.235945	61323	1294	60029	FALSE	Stiffness of joint	musculoskeletal
172.21	0.0330833	0.961562	0.896719	1.02641	0.236111	61594	980	60614	FALSE	Basal cell carcinoma	neoplasms
246.7	0.0949596	1.11843	0.932305	1.30455	0.238547	61817	114	61703	FALSE	Abnormal results of function study of thyroid	endocrine/metabolic
737.1	0.0722469	1.08885	0.94725	1.23046	0.238692	61759	197	61562	FALSE	Kyphosis (acquired)	musculoskeletal
277.7	0.0551129	0.937144	0.829122	1.04517	0.238828	61652	345	61307	FALSE	Dysmetabolic syndrome X	endocrine/metabolic
559	0.0478178	0.945335	0.851612	1.03906	0.239745	61834	452	61382	FALSE	Ileostomy status	digestive
502	0.0394336	0.954702	0.877412	1.03199	0.239772	61109	671	60438	FALSE	Postinflammatory pulmonary fibrosis	respiratory
601.3	0.0854998	1.10559	0.938013	1.27317	0.240374	61826	142	61684	FALSE	Orchitis and epididymitis	genitourinary
613.8	0.0543035	1.06555	0.959116	1.17199	0.242319	61019	357	60662	FALSE	Other specified disorders of breast	genitourinary
594.3	0.0392374	1.04692	0.970018	1.12383	0.24254	61684	678	61006	FALSE	Calculus of ureter	genitourinary
345.3	0.0198082	1.0234	0.984575	1.06222	0.242938	60317	2766	57551	FALSE	Convulsions	neurological
433.12	0.0640257	0.928361	0.802871	1.05385	0.245637	61545	255	61290	FALSE	Cerebral atherosclerosis	circulatory system
597.8	0.0652371	0.927257	0.799392	1.05512	0.24699	61898	244	61654	FALSE	Urethral hypermobility/ISD	genitourinary
588	0.0302942	0.965557	0.90618	1.02493	0.247272	61520	1155	60365	FALSE	Disorders resulting from impaired renal function	genitourinary
198.4	0.0246082	0.971938	0.923706	1.02017	0.247407	61513	1766	59747	FALSE	Secondary malignant neoplasm of liver	neoplasms
345.1	0.0271924	1.0319	0.978607	1.0852	0.248108	61309	1431	59878	FALSE	Epilepsy	neurological
508	0.0119935	0.986257	0.96275	1.00976	0.248565	56756	8883	47873	FALSE	Pulmonary collapse; interstitial and compensatory emphysema	respiratory
575.7	0.0629754	1.07529	0.951854	1.19872	0.249067	61124	260	60864	FALSE	Other disorders of gallbladder	digestive
513.31	0.0774712	0.914655	0.762811	1.0665	0.249524	61769	168	61601	FALSE	Apnea	respiratory
947	0.0461704	0.948242	0.857747	1.03874	0.249698	61031	486	60545	FALSE	Urticaria	dermatologic
714.1	0.0264186	1.03086	0.979076	1.08264	0.250009	61354	1532	59822	FALSE	Rheumatoid arthritis	musculoskeletal
164	0.0970347	0.894451	0.704263	1.08464	0.250334	61943	109	61834	FALSE	Cancer of intrathoracic organs	neoplasms
715	0.0383518	1.04494	0.969766	1.12011	0.25175	61362	714	60648	FALSE	Other inflammatory spondylopathies	musculoskeletal
395.6	0.0311186	1.03631	0.975313	1.0973	0.251795	61679	1092	60587	FALSE	Heart valve replaced	circulatory system
521	0.0287803	1.03345	0.97704	1.08986	0.252942	61066	1268	59798	FALSE	Diseases of hard tissues of teeth	digestive
316	0.0223716	1.02577	0.981924	1.06962	0.255358	60180	2127	58053	FALSE	Substance addiction and disorders	mental disorders
200	0.0338591	1.03924	0.97288	1.10561	0.25559	61592	917	60675	FALSE	Myeloproliferative disease	neoplasms
427.12	0.0267368	0.970073	0.917669	1.02248	0.255783	61074	1498	59576	FALSE	Paroxysmal ventricular tachycardia	circulatory system
368.2	0.0451825	1.0526	0.964043	1.14116	0.256548	61588	509	61079	FALSE	Diplopia and disorders of binocular vision	sense organs
603	0.0715996	0.922081	0.781746	1.06242	0.257217	61739	203	61536	FALSE	Other disorders of testis	genitourinary
577	0.0283304	0.968522	0.912995	1.02405	0.258914	61030	1307	59723	FALSE	Diseases of pancreas	digestive
364.5	0.0854957	0.907999	0.740427	1.07557	0.258958	61973	143	61830	FALSE	Corneal dystrophy	sense organs
558	0.0221604	1.02526	0.981821	1.06869	0.260371	59477	2183	57294	FALSE	Noninfectious gastroenteritis	digestive
153.2	0.0278478	1.0318	0.977218	1.08638	0.260954	61377	1370	60007	FALSE	Colon cancer	neoplasms
619.4	0.0485087	0.946991	0.851914	1.04207	0.261519	61498	443	61055	FALSE	Noninflammatory disorders of vagina	genitourinary
727.4	0.0505467	1.05833	0.959263	1.15741	0.262002	61430	406	61024	FALSE	Ganglion and cyst of synovium, tendon, and bursa	musculoskeletal
613.1	0.0702469	1.08193	0.944249	1.21962	0.262274	61794	210	61584	FALSE	Inflammatory disease of breast	genitourinary
743.11	0.02013	1.0228	0.983342	1.06225	0.262813	59922	2944	56978	FALSE	Osteoporosis NOS	musculoskeletal
706.2	0.0310003	0.965903	0.905142	1.02666	0.2631	60509	1107	59402	FALSE	Sebaceous cyst	dermatologic
292.5	0.0552765	1.06361	0.955269	1.17195	0.264568	61573	335	61238	FALSE	Transient alteration of awareness	mental disorders
686	0.0341846	1.03879	0.971789	1.10579	0.265579	60264	891	59373	FALSE	Other local infections of skin and subcutaneous tissue	dermatologic
340	0.0217579	1.02452	0.981873	1.06716	0.265581	59534	2288	57246	FALSE	Migraine	neurological
513.4	0.0374165	0.959241	0.885905	1.03258	0.266068	60381	742	59639	FALSE	Hyperventilation	respiratory
365	0.0270687	1.03052	0.977462	1.08357	0.266768	61333	1478	59855	FALSE	Glaucoma	sense organs
501	0.0368506	0.959903	0.887676	1.03213	0.266785	61295	769	60526	FALSE	Pneumonitis due to inhalation of food or vomitus	respiratory
415.1	0.0288198	0.968537	0.91205	1.02502	0.267325	61244	1275	59969	FALSE	Acute pulmonary heart disease	circulatory system
312.3	0.0998657	1.11656	0.920818	1.31229	0.269609	62005	102	61903	FALSE	Impulse control disorder	mental disorders
427.22	0.0252653	1.02823	0.978714	1.07775	0.270458	61260	1732	59528	FALSE	Atrial flutter	circulatory system
592.13	0.0762003	1.08753	0.938173	1.23688	0.270849	61966	178	61788	FALSE	Chronic interstitial cystitis	genitourinary
681.3	0.0408987	1.04604	0.965874	1.1262	0.271132	61437	621	60816	FALSE	Cellulitis and abscess of arm/hand	dermatologic
701	0.0226975	1.02524	0.980752	1.06973	0.272133	58084	2089	55995	FALSE	Other hypertrophic and atrophic conditions of skin	dermatologic
251	0.0589696	0.937477	0.821897	1.05306	0.273582	61473	298	61175	FALSE	Other disorders of pancreatic internal secretion	endocrine/metabolic
242.2	0.0948297	0.901417	0.715551	1.08728	0.273755	61988	115	61873	FALSE	Toxic multinodular goiter	endocrine/metabolic
370.1	0.0912355	1.105	0.926175	1.28382	0.273807	61991	124	61867	FALSE	Corneal ulcer	sense organs
695.9	0.0757983	1.08647	0.937903	1.23503	0.273904	61294	179	61115	FALSE	Unspecified erythematous condition	dermatologic
681	0.0162003	1.01777	0.986021	1.04953	0.276825	57709	4270	53439	FALSE	Superficial cellulitis and abscess	dermatologic
599.4	0.0234816	1.02586	0.979835	1.07188	0.276925	59861	1963	57898	FALSE	Urinary incontinence	genitourinary
977	0.0280808	1.03099	0.975956	1.08603	0.277039	59206	1386	57820	FALSE	Personal history of allergy to medicinal agents	injuries & poisonings
291.8	0.0235857	1.02585	0.979618	1.07207	0.279294	59978	1937	58041	FALSE	Alteration of consciousness	mental disorders
184.1	0.0471756	0.950242	0.857778	1.04271	0.279305	61752	471	61281	FALSE	Malignant neoplasm of ovary and other uterine adnexa	neoplasms
737.3	0.0334684	1.03686	0.971258	1.10245	0.27951	61199	929	60270	FALSE	Kyphoscoliosis and scoliosis	musculoskeletal
275.3	0.0273104	1.02982	0.976293	1.08335	0.281935	60628	1414	59214	FALSE	Disorders of magnesium metabolism	endocrine/metabolic
735.23	0.0760401	1.08492	0.935886	1.23396	0.283746	61907	179	61728	FALSE	Hallux rigidus	musculoskeletal
979	0.0281463	1.03053	0.975367	1.0857	0.285258	59130	1330	57800	FALSE	Adverse drug events and drug allergies	injuries & poisonings
509	0.0135235	0.985673	0.959166	1.01218	0.285922	59423	6437	52986	FALSE	Respiratory failure, insufficiency, arrest	respiratory
619	0.0303156	0.968177	0.908759	1.0276	0.286071	59606	1169	58437	FALSE	Noninflammatory female genital disorders	genitourinary
765	0.033495	1.03632	0.970667	1.10197	0.286859	61284	939	60345	FALSE	Cervical radiculitis	symptoms
227.3	0.0685144	1.07528	0.940994	1.20957	0.289425	62023	220	61803	FALSE	Benign neoplasm of pituitary gland and craniopharyngeal duct (pouch)	neoplasms
381.9	0.065969	1.07223	0.942932	1.20153	0.290427	61813	236	61577	FALSE	Otorrhea	sense organs
496.3	0.0483906	0.950151	0.855305	1.045	0.290649	61636	442	61194	FALSE	Bronchiectasis	respiratory
136	0.0503127	1.05444	0.955828	1.15305	0.292056	60924	407	60517	FALSE	Other infectious and parasitic diseases	infectious diseases
70	0.0280002	1.02994	0.975056	1.08482	0.292126	61525	1347	60178	FALSE	Viral hepatitis	infectious diseases
300.12	0.0414573	1.04464	0.963383	1.1259	0.292153	61438	603	60835	FALSE	Agorophobia, social phobia, and panic disorder	mental disorders
53	0.0412874	0.957482	0.876559	1.03841	0.292647	60997	613	60384	FALSE	Herpes zoster	infectious diseases
835	0.0345755	0.964429	0.896661	1.0322	0.29485	60625	876	59749	FALSE	Internal derangement of knee	injuries & poisonings
371.3	0.0407091	1.0435	0.963712	1.12329	0.295551	60869	634	60235	FALSE	Inflammation of eyelids	sense organs
337	0.0541574	1.05822	0.952067	1.16436	0.296109	61575	352	61223	FALSE	Disorders of the autonomic nervous system	neurological
695.8	0.0650283	0.934349	0.806894	1.0618	0.296375	61596	245	61351	FALSE	Other specified erythematous conditions	dermatologic
958	0.0416206	1.0444	0.962823	1.12598	0.296593	61162	602	60560	FALSE	Certain early complications of trauma or procedure	injuries & poisonings
743.22	0.0815006	1.08878	0.92904	1.24852	0.296642	61940	155	61785	FALSE	Pathologic fracture of femur	musculoskeletal
420.22	0.0761811	0.923685	0.77437	1.073	0.297391	61838	178	61660	FALSE	Chronic pericarditis	circulatory system
521.1	0.0289562	1.03059	0.973831	1.08734	0.298144	61142	1252	59890	FALSE	Dental caries	digestive
292	0.0142449	1.01492	0.986997	1.04284	0.298599	58008	5792	52216	FALSE	Neurological disorders	mental disorders
290.3	0.0423691	1.04501	0.96197	1.12806	0.298718	61530	594	60936	FALSE	Other persistent mental disorders due to conditions classified elsewhere	mental disorders
350	0.0161198	1.01688	0.985288	1.04848	0.298982	59114	4313	54801	FALSE	Abnormal movement	neurological
587	0.0359374	0.963373	0.892936	1.03381	0.299119	61733	806	60927	FALSE	Kidney replaced by transpant	genitourinary
174.2	0.0609234	1.06528	0.945873	1.18469	0.299253	61720	283	61437	FALSE	Breast cancer [male]	neoplasms
571	0.0167924	1.01757	0.98466	1.05049	0.299538	59809	4000	55809	FALSE	Chronic liver disease and cirrhosis	digestive
627.1	0.0456121	1.04843	0.959027	1.13783	0.29983	61677	513	61164	FALSE	Postmenopausal bleeding	genitourinary
596.1	0.0766922	0.92364	0.773323	1.07396	0.300326	61868	177	61691	FALSE	Bladder neck obstruction	genitourinary
149.5	0.046117	1.04865	0.958256	1.13903	0.303026	61894	490	61404	FALSE	Hx of malignant neoplasm of oral cavity and pharynx	neoplasms
722.7	0.0764705	0.924385	0.774503	1.07427	0.30386	61784	178	61606	FALSE	Intervertebral disc disorder with myelopathy	musculoskeletal
250.21	0.091926	1.09911	0.918936	1.27929	0.303942	61897	121	61776	FALSE	Type 2 diabetes with ketoacidosis	endocrine/metabolic
724.8	0.068498	0.932026	0.797769	1.06628	0.304094	61765	222	61543	FALSE	Other symptoms referable to back	musculoskeletal
590	0.0358238	1.03749	0.967273	1.1077	0.30428	61293	812	60481	FALSE	Pyelonephritis	genitourinary
750.22	0.100279	1.1084	0.911852	1.30495	0.304748	61957	101	61856	FALSE	Congenital anomaly of gallbladder, bile ducts, liver, pancreas	congenital anomalies
371	0.0243344	1.02526	0.977566	1.07296	0.305264	59902	1826	58076	FALSE	Inflammation of the eye	sense organs
418	0.0106923	1.01101	0.990052	1.03197	0.305854	53903	12765	41138	FALSE	Nonspecific chest pain	circulatory system
280.2	0.0339895	1.03538	0.968762	1.102	0.306331	60901	908	59993	FALSE	Iron deficiency anemia secondary to blood loss (chronic)	hematopoietic
440.21	0.0669349	1.07051	0.939316	1.2017	0.308724	61961	230	61731	FALSE	Atherosclerosis of native arteries of the extremities with ulceration or gangrene	circulatory system
394.2	0.0612006	1.06392	0.943965	1.18387	0.311354	61658	276	61382	FALSE	Mitral valve disease	circulatory system
375.1	0.0220911	1.02261	0.979314	1.06591	0.31144	60447	2284	58163	FALSE	Dry eyes	sense organs
228.1	0.0484377	1.05016	0.955222	1.1451	0.312295	60913	443	60470	FALSE	Hemangioma of skin and subcutaneous tissue	neoplasms
215	0.0849521	0.918076	0.75157	1.08458	0.314342	61656	143	61513	FALSE	Other benign neoplasm of connective and other soft tissue	neoplasms
300.8	0.0858114	1.09011	0.921918	1.2583	0.31469	61666	139	61527	FALSE	Acute reaction to stress	mental disorders
557.1	0.0544129	0.946972	0.840323	1.05362	0.316667	61965	347	61618	FALSE	Celiac disease	digestive
577.3	0.0538435	0.947928	0.842395	1.05346	0.320619	61898	357	61541	FALSE	Cyst and pseudocyst of pancreas	digestive
740.1	0.0162868	1.01629	0.984369	1.04821	0.321089	58781	4718	54063	FALSE	Osteoarthritis; localized	musculoskeletal
425.1	0.0219208	0.978506	0.935541	1.02147	0.321582	61109	2279	58830	FALSE	Primary/intrinsic cardiomyopathies	circulatory system
250.42	0.0253015	1.02539	0.975802	1.07498	0.321639	60960	1743	59217	FALSE	Other abnormal glucose	endocrine/metabolic
345.11	0.0394006	1.03973	0.962505	1.11696	0.322736	61622	667	60955	FALSE	Generalized convulsive epilepsy	neurological
626.12	0.0347592	0.966227	0.898099	1.03436	0.322954	61279	881	60398	FALSE	Excessive or frequent menstruation	genitourinary
580.4	0.0848608	1.08726	0.920934	1.25359	0.324199	61560	143	61417	FALSE	Renal sclerosis, NOS	genitourinary
599.6	0.0742965	0.929451	0.78383	1.07507	0.324763	61526	187	61339	FALSE	Oliguria and anuria	genitourinary
250.24	0.0239843	0.976722	0.929713	1.02373	0.32609	61025	1951	59074	FALSE	Type 2 diabetes with neurological manifestations	endocrine/metabolic
516	0.0407067	1.04076	0.960974	1.12054	0.326383	61365	628	60737	FALSE	Abnormal sputum	respiratory
618.6	0.0705472	0.933233	0.79496	1.07151	0.327336	61930	209	61721	FALSE	Vaginal enterocele, congenital or acquired	genitourinary
535	0.0316673	1.03148	0.969413	1.09355	0.327688	58688	1048	57640	FALSE	Gastritis and duodenitis	digestive
727.6	0.0440798	1.04405	0.957653	1.13045	0.328108	61658	540	61118	FALSE	Rupture of tendon, nontraumatic	musculoskeletal
411.2	0.0189034	1.01865	0.981599	1.0557	0.328335	59837	3250	56587	FALSE	Myocardial infarction	circulatory system
323	0.0814703	1.08282	0.923139	1.2425	0.328731	61908	155	61753	FALSE	Encephalitis	neurological
733	0.0292894	1.02899	0.971579	1.08639	0.329281	60469	1255	59214	FALSE	Other disorders of bone and cartilage	musculoskeletal
411	0.0127984	0.987613	0.962529	1.0127	0.330123	57876	9721	48155	FALSE	Ischemic Heart Disease	circulatory system
275.1	0.0682713	0.93569	0.801878	1.0695	0.330239	61733	222	61511	FALSE	Disorders of iron metabolism	hematopoietic
286.8	0.0474272	1.04726	0.954299	1.14021	0.330269	61698	460	61238	FALSE	Hypercoagulable state	hematopoietic
704.2	0.0916178	1.09324	0.913672	1.27281	0.330527	61835	124	61711	FALSE	Hirsutism	dermatologic
561	0.020295	1.01994	0.980166	1.05972	0.33054	59000	2710	56290	FALSE	Symptoms involving digestive system	digestive
359	0.0318452	0.969537	0.90712	1.03195	0.33131	61596	1043	60553	FALSE	Muscular dystrophies and other myopathies	neurological
429.1	0.0384624	0.963358	0.887972	1.03874	0.331771	61459	700	60759	FALSE	Heart transplant/surgery	circulatory system
425.2	0.0354	0.966237	0.896853	1.03562	0.331934	61398	842	60556	FALSE	Secondary/extrinsic cardiomyopathies	circulatory system
250.3	0.0198351	1.01939	0.980518	1.05827	0.332822	60626	2810	57816	FALSE	Insulin pump user	endocrine/metabolic
480.3	0.0814624	0.924165	0.764498	1.08383	0.332986	61866	155	61711	FALSE	Pneumonia due to fungus (mycoses)	respiratory
184.11	0.0516794	0.951653	0.850362	1.05294	0.337619	61873	391	61482	FALSE	Malignant neoplasm of ovary	neoplasms
519	0.0227871	0.978388	0.933725	1.02305	0.337634	57728	2063	55665	FALSE	Other diseases of respiratory system, not elsewhere classified	respiratory
451	0.0571411	0.946709	0.834712	1.05871	0.337865	61178	317	60861	FALSE	Phlebitis and thrombophlebitis	circulatory system
474.2	0.0337099	1.0328	0.966731	1.09887	0.338332	61270	953	60317	FALSE	Chronic tonsillitis and adenoiditis	respiratory
362.29	0.0552941	1.05435	0.945973	1.16273	0.338498	61792	351	61441	FALSE	Macular degeneration (senile) of retina NOS	sense organs
442.11	0.0414528	0.961328	0.88008	1.04258	0.341382	61617	623	60994	FALSE	Abdominal aortic aneurysm	circulatory system
382	0.0360597	1.03487	0.964194	1.10555	0.341829	60110	807	59303	FALSE	Otalgia	sense organs
198.2	0.0224771	0.978884	0.934829	1.02294	0.342374	61196	2141	59055	FALSE	Secondary malignancy of respiratory organs	neoplasms
712	0.0824579	0.92475	0.763133	1.08637	0.342751	61949	151	61798	FALSE	Infective connective tissue disorders	musculoskeletal
963	0.0325446	1.03133	0.967541	1.09512	0.343199	60690	986	59704	FALSE	Poisoning by primarily systemic agents	injuries & poisonings
656	0.0381836	0.964486	0.889646	1.03933	0.343635	61429	894	60535	FALSE	Other perinatal conditions of fetus or newborn	pregnancy complications
818	0.056619	0.947862	0.836889	1.05884	0.344289	61778	323	61455	FALSE	Intracranial hemorrhage (injury)	injuries & poisonings
798	0.0100218	1.00952	0.989878	1.02916	0.34442	52259	15260	36999	FALSE	Malaise and fatigue	symptoms
653	0.0480455	1.04647	0.9523	1.14064	0.344463	61564	462	61102	FALSE	Problems associated with amniotic cavity and membranes	pregnancy complications
573.9	0.0469583	1.04538	0.95334	1.13742	0.344621	61508	474	61034	FALSE	Abnormal serum enzyme levels	digestive
743.1	0.0184408	1.01757	0.981427	1.05372	0.344874	59348	3549	55799	FALSE	Osteoporosis	musculoskeletal
874	0.0898128	1.08849	0.912453	1.26452	0.345143	62017	127	61890	FALSE	Complication of amputation stump	injuries & poisonings
427.21	0.0151649	1.01442	0.984695	1.04414	0.345168	60670	5824	54846	FALSE	Atrial fibrillation	circulatory system
738	0.031171	0.971044	0.909949	1.03214	0.345855	60869	1090	59779	FALSE	Other acquired musculoskeletal deformity	musculoskeletal
427.61	0.0785345	1.07672	0.922793	1.23065	0.346584	61510	167	61343	FALSE	Supraventricular premature beats	circulatory system
327.3	0.0156108	1.01479	0.984188	1.04538	0.347117	59177	5164	54013	FALSE	Sleep apnea	neurological
198.1	0.018788	1.01781	0.980983	1.05463	0.347494	60622	3133	57489	FALSE	Secondary malignancy of lymph nodes	neoplasms
842	0.0813408	0.92657	0.767142	1.086	0.348445	61620	156	61464	FALSE	Other sprains and strains	injuries & poisonings
800.1	0.0406794	1.03882	0.959087	1.11855	0.349165	61649	634	61015	FALSE	Fracture of neck of femur	injuries & poisonings
224	0.0744926	0.932756	0.786751	1.07876	0.35006	61887	187	61700	FALSE	Benign neoplasm of eye	neoplasms
333.4	0.0559259	1.05345	0.943836	1.16307	0.351815	61847	329	61518	FALSE	Torsion dystonia	neurological
496.2	0.0295903	0.97284	0.914843	1.03084	0.352083	60910	1220	59690	FALSE	Chronic bronchitis	respiratory
596.5	0.0297595	1.02807	0.969737	1.08639	0.352324	61243	1181	60062	FALSE	Functional disorders of bladder	genitourinary
473.3	0.0529716	0.951948	0.848124	1.05577	0.352554	61830	369	61461	FALSE	Paralysis/spasm of vocal cords or larynx	respiratory
803.1	0.0442774	1.04193	0.955146	1.12871	0.353586	61730	529	61201	FALSE	Fracture of humerus	injuries & poisonings
255.2	0.0370749	0.966241	0.893574	1.03891	0.354291	61389	756	60633	FALSE	Adrenal hypofunction	endocrine/metabolic
348.7	0.0709419	0.936428	0.797382	1.07547	0.354512	61707	205	61502	FALSE	Coma	neurological
635.3	0.100955	1.09765	0.899781	1.29553	0.356044	61921	102	61819	FALSE	Placenta previa and abruptio placenta	pregnancy complications
654	0.0850627	0.924548	0.757825	1.09127	0.356392	62009	144	61865	FALSE	Other and unspecified complications of birth; puerperium affecting management of mother	pregnancy complications
365.2	0.0782661	1.07449	0.921084	1.22789	0.358661	61984	170	61814	FALSE	Primary angle-closure glaucoma	sense organs
371.21	0.0334308	0.969784	0.90426	1.03531	0.358741	61137	954	60183	FALSE	Allergic conjunctivitis	sense organs
819	0.0381313	1.03552	0.960783	1.11026	0.360006	61340	716	60624	FALSE	Skull and face fracture and other intercranial injury	injuries & poisonings
483	0.0211774	1.01956	0.978053	1.06107	0.360323	58258	2398	55860	FALSE	Acute bronchitis and bronchiolitis	respiratory
426.8	0.0828692	0.927142	0.764719	1.08957	0.361315	61568	150	61418	FALSE	Other cardiac conduction disorders	circulatory system
447.1	0.0945303	0.917351	0.732072	1.10263	0.361472	61654	116	61538	FALSE	Stricture of artery	circulatory system
809	0.0217151	1.01999	0.977429	1.06255	0.362038	59679	2281	57398	FALSE	Fracture of unspecified bones	injuries & poisonings
722.6	0.0193451	1.01777	0.979857	1.05569	0.362468	58563	3031	55532	FALSE	Degeneration of intervertebral disc	musculoskeletal
519.8	0.0553585	0.950859	0.842356	1.05936	0.362693	61393	335	61058	FALSE	Other diseases of respiratory system, NEC	respiratory
250.12	0.0613517	0.945747	0.825498	1.066	0.363252	61914	274	61640	FALSE	Type 1 diabetes with renal manifestations	endocrine/metabolic
204	0.0319503	0.971424	0.908802	1.03405	0.364189	61692	1030	60662	FALSE	Leukemia	neoplasms
260.1	0.0736395	0.935768	0.791434	1.0801	0.367309	61541	195	61346	FALSE	Cachexia	endocrine/metabolic
763	0.0238891	0.978706	0.931884	1.02553	0.367599	60652	1908	58744	FALSE	Thoracic or lumbosacral neuritis or radiculitis, unspecified	symptoms
656.4	0.0933114	0.919369	0.736479	1.10226	0.36762	61986	115	61871	FALSE	Hemorrhage of fetus or newborn	pregnancy complications
743.4	0.0994214	1.09366	0.898793	1.28852	0.367857	61811	104	61707	FALSE	Stress fracture	musculoskeletal
204.4	0.070174	0.938809	0.801268	1.07635	0.368219	61914	210	61704	FALSE	Multiple myeloma	neoplasms
792	0.0322459	1.02927	0.966067	1.09247	0.370976	61118	1023	60095	FALSE	Abnormal Papanicolaou smear of cervix and cervical HPV	genitourinary
598	0.0519979	0.954631	0.852715	1.05655	0.371891	61565	385	61180	FALSE	Abnormal findings on examination of urine	genitourinary
464	0.0178065	1.01602	0.981124	1.05093	0.371968	57557	3491	54066	FALSE	Acute sinusitis	respiratory
261.2	0.0275174	1.02487	0.970931	1.0788	0.372087	61154	1412	59742	FALSE	Vitamin B-complex deficiencies	endocrine/metabolic
327	0.0149537	1.01341	0.984105	1.04272	0.372879	56515	5193	51322	FALSE	Sleep disorders	neurological
495.1	0.0584773	1.05347	0.938856	1.16809	0.373042	61535	304	61231	FALSE	Chronic obstructive asthma	respiratory
516.1	0.0409621	1.0371	0.956816	1.11739	0.373806	61398	620	60778	FALSE	Hemoptysis	respiratory
411.4	0.0132618	0.988316	0.962323	1.01431	0.375485	58785	8826	49959	FALSE	Coronary atherosclerosis	circulatory system
540.11	0.0588149	1.05341	0.938137	1.16869	0.376291	61864	297	61567	FALSE	Acute appendicitis	digestive
709.3	0.0628865	0.945885	0.822627	1.06914	0.376327	61989	262	61727	FALSE	Systemic sclerosis	dermatologic
562.1	0.0216857	1.01937	0.976864	1.06187	0.376383	57273	2414	54859	FALSE	Diverticulosis	digestive
706	0.0226933	0.980153	0.935675	1.02463	0.377047	58992	2092	56900	FALSE	Diseases of sebaceous glands	dermatologic
702.1	0.0204686	0.982084	0.941966	1.0222	0.377124	60253	2754	57499	FALSE	Actinic keratosis	dermatologic
117.4	0.0971071	0.917865	0.727535	1.1082	0.377463	62034	109	61925	FALSE	Aspergillosis	infectious diseases
700	0.0566419	1.05126	0.940239	1.16227	0.377508	61533	325	61208	FALSE	Corns and callosities	dermatologic
735.21	0.0425615	1.03823	0.954813	1.12165	0.378014	61573	583	60990	FALSE	Hammer toe (acquired)	musculoskeletal
279.7	0.0556223	1.0501	0.941076	1.15912	0.379507	61807	334	61473	FALSE	Other immunological findings	endocrine/metabolic
715.1	0.0452217	1.04052	0.951881	1.12915	0.379807	61727	512	61215	FALSE	Sacroiliitis NEC	musculoskeletal
751	0.0328516	0.971575	0.907186	1.03596	0.380056	60414	975	59439	FALSE	Genitourinary congenital anomalies	congenital anomalies
568	0.0326971	1.02911	0.965022	1.09319	0.380205	60190	978	59212	FALSE	Other disorders of peritoneum	digestive
531.2	0.0611301	1.05507	0.935259	1.17489	0.380487	61472	277	61195	FALSE	Gastric ulcer	digestive
735	0.026088	1.02313	0.971996	1.07426	0.380787	59955	1566	58389	FALSE	Acquired foot deformities	musculoskeletal
151	0.0462651	1.04123	0.950552	1.13191	0.382493	61872	487	61385	FALSE	Cancer of stomach	neoplasms
747.2	0.0747689	1.06742	0.92087	1.21396	0.382893	61754	183	61571	FALSE	Congenital anomalies of peripheral vascular system	congenital anomalies
599.5	0.0203849	1.0179	0.977944	1.05785	0.384166	58736	2675	56061	FALSE	Frequency of urination and polyuria	genitourinary
613.7	0.0626026	1.05593	0.933228	1.17863	0.38468	61354	266	61088	FALSE	Other signs and symptoms in breast	genitourinary
292.3	0.0281911	1.02473	0.969475	1.07998	0.38619	61018	1352	59666	FALSE	Memory loss	mental disorders
851	0.046574	0.960457	0.869172	1.05174	0.386343	61602	477	61125	FALSE	Complications of transplants and reattached limbs	injuries & poisonings
426.91	0.0266752	1.02335	0.971068	1.07563	0.386857	61303	1522	59781	FALSE	Cardiac pacemaker in situ	circulatory system
555.21	0.0534218	0.954879	0.850173	1.05959	0.387447	61755	362	61393	FALSE	Ulcerative colitis (chronic)	digestive
386	0.033947	0.971093	0.904557	1.03763	0.387539	60677	921	59756	FALSE	Vertiginous syndromes and other disorders of vestibular system	sense organs
529	0.0809033	1.07216	0.913595	1.23074	0.389087	61668	157	61511	FALSE	Diseases and other conditions of the tongue	digestive
626.2	0.0575894	0.951654	0.838779	1.06453	0.389532	61566	314	61252	FALSE	Dysmenorrhea	genitourinary
331.1	0.0391433	0.96696	0.890239	1.04368	0.390701	61837	674	61163	FALSE	Hydrocephalus	neurological
327.32	0.0163653	1.01413	0.98205	1.0462	0.391365	60042	4637	55405	FALSE	Obstructive sleep apnea	neurological
701.5	0.0961461	0.921013	0.732566	1.10946	0.39211	61498	110	61388	FALSE	Abnormal granulation tissue	dermatologic
377.3	0.071048	1.06268	0.923424	1.20193	0.392191	61866	204	61662	FALSE	Optic neuritis/neuropathy	sense organs
350.2	0.0209235	1.01802	0.97701	1.05903	0.393335	60528	2493	58035	FALSE	Abnormality of gait	neurological
681.1	0.0418557	0.965041	0.883004	1.04708	0.395224	61002	595	60407	FALSE	Cellulitis and abscess of fingers/toes	dermatologic
287.32	0.0428659	0.96429	0.880273	1.04831	0.396269	61242	563	60679	FALSE	Secondary thrombocytopenia	hematopoietic
575.1	0.0574153	0.952465	0.839931	1.065	0.396307	61931	313	61618	FALSE	Cholangitis	digestive
696.42	0.0555953	0.953981	0.845014	1.06295	0.396774	62016	336	61680	FALSE	Psoriatic arthropathy	dermatologic
681.6	0.0563858	0.95341	0.842894	1.06393	0.397476	61788	325	61463	FALSE	Cellulitis and abscess of foot, toe	dermatologic
452	0.0194433	0.983698	0.945589	1.02181	0.39792	59833	2879	56954	FALSE	Other venous embolism and thrombosis	circulatory system
358	0.0674153	1.05858	0.926444	1.19071	0.398438	61847	227	61620	FALSE	Myoneural disorders	neurological
578.8	0.0307697	0.974368	0.914059	1.03468	0.398731	60225	1109	59116	FALSE	Hemorrhage of rectum and anus	digestive
345	0.0183414	1.01557	0.979617	1.05152	0.399696	60236	3261	56975	FALSE	Epilepsy, recurrent seizures, convulsions	neurological
803.21	0.0829688	0.93261	0.769991	1.09523	0.400408	61973	151	61822	FALSE	Colles' fracture	injuries & poisonings
580.2	0.0679826	1.05881	0.925559	1.19205	0.400614	61924	222	61702	FALSE	Nephrotic syndrome without mention of glomerulonephritis	genitourinary
302.1	0.0838079	0.932121	0.767857	1.09638	0.401615	61675	148	61527	FALSE	Decreased libido	mental disorders
378.1	0.0459592	1.03912	0.949044	1.1292	0.40369	61664	491	61173	FALSE	Strabismus (not specified as paralytic)	sense organs
960.2	0.0345977	1.0293	0.961492	1.09712	0.40382	60380	886	59494	FALSE	Allergy/adverse effect of penicillin	injuries & poisonings
220	0.0673077	0.945403	0.813479	1.07733	0.404199	61843	228	61615	FALSE	Benign neoplasm of ovary	neoplasms
728	0.0761577	0.938517	0.789248	1.08779	0.404732	61708	178	61530	FALSE	Disorders of muscle, ligament, and fascia	musculoskeletal
433.3	0.0227843	0.981252	0.936595	1.02591	0.406174	59480	2118	57362	FALSE	Cerebral ischemia	circulatory system
701.4	0.073382	1.06261	0.91878	1.20644	0.40793	61658	192	61466	FALSE	Keloid scar	dermatologic
225	0.0461616	0.962538	0.872061	1.05301	0.408162	61809	487	61322	FALSE	Benign neoplasm of brain and other parts of nervous system	neoplasms
573.4	0.0550608	0.955506	0.847587	1.06342	0.40845	61506	340	61166	FALSE	Acute and subacute necrosis of liver	digestive
362.22	0.0939483	0.925298	0.74116	1.10944	0.408575	62018	120	61898	FALSE	Macular degeneration, wet	sense organs
362.3	0.0591336	1.04994	0.934037	1.16584	0.409886	61748	298	61450	FALSE	Other nondiabetic retinopathy	sense organs
627.21	0.0586812	0.952806	0.837791	1.06782	0.410034	61751	302	61449	FALSE	Symptomatic artificial menopause	genitourinary
458.9	0.0166943	0.986351	0.95363	1.01907	0.410372	58425	4108	54317	FALSE	Hypotension NOS	circulatory system
367.9	0.0512023	1.04302	0.942668	1.14338	0.410673	61122	395	60727	FALSE	Blindness and low vision	sense organs
305.21	0.09602	1.08211	0.893908	1.27031	0.411185	62057	111	61946	FALSE	Anorexia nervosa	mental disorders
250.4	0.0227898	1.0189	0.974233	1.06357	0.411301	60830	2180	58650	FALSE	Abnormal glucose	endocrine/metabolic
550.1	0.0346572	0.97196	0.904032	1.03989	0.411862	61553	889	60664	FALSE	Inguinal hernia	digestive
530.2	0.037357	1.03109	0.957873	1.10431	0.412424	61284	749	60535	FALSE	Esophageal bleeding (varices/hemorrhage)	digestive
53.1	0.0888213	1.0755	0.901406	1.24959	0.41255	61911	131	61780	FALSE	Herpes zoster with nervous system complications	infectious diseases
497	0.0394033	1.03269	0.955459	1.10992	0.414301	60821	673	60148	FALSE	Bronchitis	respiratory
801	0.0279164	0.977575	0.922859	1.03229	0.416535	61001	1354	59647	FALSE	Fracture of ankle and foot	injuries & poisonings
333	0.0294967	1.02425	0.966433	1.08206	0.416686	60875	1212	59663	FALSE	Extrapyramidal disease and abnormal movement disorders	neurological
209	0.0837568	1.07023	0.906064	1.23439	0.417745	62011	148	61863	FALSE	Neuroendocrine tumors	neoplasms
585.34	0.0294132	0.976453	0.918803	1.0341	0.417853	61686	1232	60454	FALSE	Chronic Kidney Disease, Stage IV	genitourinary
355.1	0.0317495	1.02598	0.963754	1.08821	0.419135	61428	1047	60381	FALSE	Chronic pain syndrome	neurological
496.1	0.0301718	1.02458	0.965443	1.08372	0.420931	60592	1177	59415	FALSE	Emphysema	respiratory
740.11	0.0168586	1.01365	0.980608	1.04669	0.421254	59220	4353	54867	FALSE	Osteoarthrosis, localized, primary	musculoskeletal
520	0.0580484	1.04777	0.933992	1.16154	0.421493	61846	305	61541	FALSE	Disorders of tooth development	digestive
54	0.045226	0.96444	0.875797	1.05308	0.423369	61111	505	60606	FALSE	Herpes simplex	infectious diseases
420.2	0.0336431	0.973426	0.907486	1.03937	0.423387	60825	923	59902	FALSE	Pericarditis	circulatory system
426.7	0.0580536	0.95464	0.840855	1.06842	0.423927	61472	306	61166	FALSE	Abnormal electrocardiogram [ECG] [EKG]	circulatory system
772	0.0561007	0.956204	0.846247	1.06616	0.424709	61419	328	61091	FALSE	Symptoms of the muscles	symptoms
350.6	0.0827792	1.0681	0.905851	1.23035	0.426118	61790	152	61638	FALSE	Disturbances of sensation of smell and taste	neurological
426.24	0.0376637	0.970478	0.896658	1.0443	0.426252	61799	742	61057	FALSE	Atrioventricular block, complete	circulatory system
707.3	0.0610039	1.0497	0.930136	1.16927	0.426519	61518	278	61240	FALSE	Chronic ulcer of unspecified site	dermatologic
443.8	0.0914915	0.930063	0.75074	1.10939	0.428097	61753	124	61629	FALSE	Other specified peripheral vascular diseases	circulatory system
523.3	0.0735673	0.943459	0.799267	1.08765	0.428858	61764	192	61572	FALSE	Periodontitis (acute or chronic)	digestive
286	0.0209258	0.983603	0.942588	1.02462	0.429477	58712	2450	56262	FALSE	Coagulation defects	hematopoietic
433.5	0.0533659	1.04299	0.938395	1.14759	0.430244	61907	364	61543	FALSE	Cerebral aneurysm	circulatory system
588.1	0.0339981	0.973541	0.906905	1.04018	0.430273	61730	916	60814	FALSE	Renal osteodystrophy	genitourinary
253.1	0.0809168	0.938278	0.779681	1.09687	0.431081	61978	157	61821	FALSE	Pituitary hyperfunction	endocrine/metabolic
292.11	0.0482367	0.962821	0.868277	1.05736	0.432183	61693	448	61245	FALSE	Aphasia	mental disorders
274.21	0.0968351	1.07894	0.889147	1.26874	0.432655	61768	111	61657	FALSE	Chondrocalcinosis	endocrine/metabolic
740.3	0.0910556	1.074	0.895528	1.25247	0.433041	61673	125	61548	FALSE	Osteoarthrosis involving more than one site, but not specified as generalized	musculoskeletal
290.2	0.0429457	1.03418	0.950009	1.11836	0.433832	60730	567	60163	FALSE	Delirium due to conditions classified elsewhere	mental disorders
994.1	0.0349607	1.0277	0.959174	1.09622	0.434527	60789	853	59936	FALSE	Systemic inflammatory response syndrome (SIRS)	injuries & poisonings
277.4	0.0752204	1.06047	0.913037	1.2079	0.435086	61820	182	61638	FALSE	Disorders of bilirubin excretion	endocrine/metabolic
752	0.0470105	1.03734	0.945199	1.12948	0.435502	61725	468	61257	FALSE	Nervous system congenital anomalies	congenital anomalies
327.5	0.0828743	1.06674	0.904303	1.22917	0.435658	61872	150	61722	FALSE	Parasomnia	neurological
800.2	0.0523022	1.04159	0.939081	1.14411	0.435892	61807	377	61430	FALSE	Fracture of unspecified part of femur	injuries & poisonings
500	0.0848612	0.93604	0.769712	1.10237	0.436049	61792	143	61649	FALSE	Lung disease due to external agents	respiratory
635.2	0.0732827	0.944564	0.80093	1.0882	0.436423	61736	193	61543	FALSE	Antepartum hemorrhage, abruptio placentae, and placenta previa	pregnancy complications
550.5	0.040169	0.969269	0.890538	1.048	0.437131	61269	648	60621	FALSE	Ventral hernia	digestive
514	0.0224796	0.982691	0.938631	1.02675	0.437319	60058	2334	57724	FALSE	Abnormal findings examination of lungs	respiratory
556.1	0.0680861	0.948708	0.81526	1.08216	0.43932	61318	223	61095	FALSE	Ulceration of intestine	digestive
357	0.0283657	1.02217	0.966578	1.07777	0.439403	60805	1340	59465	FALSE	Inflammatory and toxic neuropathy	neurological
425	0.0208437	0.984093	0.943239	1.02495	0.441709	60948	2538	58410	FALSE	Cardiomyopathy	circulatory system
531.3	0.0712103	1.05629	0.916721	1.19587	0.441848	61622	203	61419	FALSE	Duodenal ulcer	digestive
711.1	0.0630792	1.04969	0.926059	1.17333	0.441982	61942	259	61683	FALSE	Pyogenic arthritis	musculoskeletal
369.2	0.0819365	1.06453	0.903933	1.22512	0.445355	61849	153	61696	FALSE	Eye infection, viral	sense organs
573.2	0.0406506	0.969457	0.889782	1.04913	0.445424	61899	631	61268	FALSE	Liver replaced by transplant	digestive
444.1	0.075502	1.05929	0.911303	1.20727	0.445563	61892	180	61712	FALSE	Arterial embolism and thrombosis of lower extremity artery	circulatory system
751.22	0.0717938	0.946804	0.806089	1.08752	0.446427	61870	198	61672	FALSE	Other specified congenital anomalies of kidney	congenital anomalies
575	0.0291672	1.02245	0.965283	1.07962	0.446523	60197	1234	58963	FALSE	Other biliary tract disease	digestive
509.8	0.0322481	0.975856	0.91265	1.03906	0.448531	60870	1005	59865	FALSE	Dependence on respirator [Ventilator] or supplemental oxygen	respiratory
961.1	0.0423538	1.03257	0.949552	1.11558	0.449269	60938	589	60349	FALSE	Poisoning/allergy of sulfonamides	injuries & poisonings
447	0.039064	0.9709	0.894335	1.04747	0.44966	60291	690	59601	FALSE	Other disorders of arteries and arterioles	circulatory system
963.1	0.0328538	1.02512	0.960722	1.08951	0.450229	60762	967	59795	FALSE	Antineoplastic and immunosuppressive drugs causing adverse effects	injuries & poisonings
264	0.0276394	1.02107	0.966893	1.07524	0.45069	61142	1788	59354	FALSE	Lack of normal physiological development	endocrine/metabolic
480.1	0.0271793	1.02071	0.967434	1.07398	0.450824	60930	1425	59505	FALSE	Bacterial pneumonia	respiratory
596	0.0254864	1.01936	0.969405	1.06931	0.451869	60365	1629	58736	FALSE	Other disorders of bladder	genitourinary
362.4	0.0611952	1.04705	0.927105	1.16699	0.452491	61871	278	61593	FALSE	Retinal vascular changes and abnomalities	sense organs
153	0.0242212	1.01832	0.970843	1.06579	0.453621	61282	1827	59455	FALSE	Colorectal cancer	neoplasms
619.1	0.0706666	0.94855	0.810043	1.08706	0.45478	61503	207	61296	FALSE	Noninflammatory disorders of ovary, fallopian tube, and broad ligament	genitourinary
110.2	0.100691	1.07761	0.880257	1.27496	0.457886	61773	102	61671	FALSE	Dermatomycoses	infectious diseases
427.2	0.0149533	1.01116	0.981847	1.04046	0.458161	60605	5991	54614	FALSE	Atrial fibrillation and flutter	circulatory system
755	0.0527189	1.03985	0.936521	1.14318	0.458558	61519	371	61148	FALSE	Congenital anomalies of limbs	congenital anomalies
257.1	0.0359099	0.97374	0.903356	1.04412	0.458657	61686	832	60854	FALSE	Testicular hypofunction	endocrine/metabolic
257	0.035787	0.973847	0.903704	1.04399	0.458983	61641	838	60803	FALSE	Testicular dysfunction	endocrine/metabolic
790.6	0.0347257	0.974638	0.906576	1.0427	0.45944	60839	879	59960	FALSE	Other abnormal blood chemistry	symptoms
290.11	0.0507737	1.03826	0.938741	1.13777	0.459641	61867	417	61450	FALSE	Alzheimer's disease	mental disorders
292.2	0.0496233	0.964055	0.866793	1.06132	0.460695	61781	429	61352	FALSE	Mild cognitive impairment	mental disorders
530.3	0.0426601	1.03179	0.948178	1.11541	0.463175	61275	573	60702	FALSE	Stricture and stenosis of esophagus	digestive
735.2	0.0367231	1.02731	0.955328	1.09928	0.4632	61305	784	60521	FALSE	Acquired toe deformities	musculoskeletal
339	0.0259086	1.01915	0.968374	1.06994	0.463964	60235	1616	58619	FALSE	Other headache syndromes	neurological
474	0.0322812	1.02382	0.960547	1.08709	0.465882	60975	1041	59934	FALSE	Acute and chronic tonsillitis	respiratory
710.11	0.0596921	0.957407	0.84041	1.0744	0.465887	61729	290	61439	FALSE	Acute osteomyelitis	musculoskeletal
480.5	0.0617051	1.04598	0.925042	1.16693	0.466249	61832	268	61564	FALSE	Bronchopneumonia and lung abscess	respiratory
573	0.0250632	0.981913	0.932789	1.03104	0.466459	59673	1692	57981	FALSE	Other disorders of liver	digestive
527.2	0.0904298	1.0678	0.890562	1.24505	0.468158	61857	126	61731	FALSE	Sialoadenitis	digestive
507	0.0138784	0.989991	0.962789	1.01719	0.468553	58510	6168	52342	FALSE	Pleurisy; pleural effusion	respiratory
714.2	0.0618438	1.04583	0.924618	1.16705	0.468688	62001	270	61731	FALSE	Juvenile rheumatoid arthritis	musculoskeletal
622	0.063044	1.04672	0.92315	1.17028	0.468925	61667	263	61404	FALSE	Polyp of female genital organs	genitourinary
742.9	0.0423624	0.969896	0.886866	1.05293	0.470579	61169	582	60587	FALSE	Other derangement of joint	musculoskeletal
704.1	0.0461275	0.967364	0.876954	1.05777	0.471939	61372	494	60878	FALSE	Alopecia	dermatologic
949.1	0.0981638	0.932108	0.739707	1.12451	0.473856	61853	108	61745	FALSE	Diaper or napkin rash	injuries & poisonings
300.4	0.0317667	1.02298	0.960715	1.08524	0.474529	60792	1039	59753	FALSE	Dysthymic disorder	mental disorders
707.2	0.0369954	1.0268	0.95429	1.09931	0.474666	61467	770	60697	FALSE	Chronic ulcer of leg or foot	dermatologic
741.3	0.0320699	0.977344	0.914487	1.0402	0.474873	60946	1034	59912	FALSE	Difficulty in walking	musculoskeletal
509.3	0.0259231	1.01868	0.967875	1.06949	0.475157	60509	1587	58922	FALSE	Pulmonary insufficiency or respiratory failure following trauma and surgery	respiratory
528.1	0.0402149	0.971743	0.892922	1.05056	0.475988	61243	642	60601	FALSE	Stomatitis and mucositis	digestive
187	0.0839106	0.942012	0.777547	1.10648	0.476518	61886	147	61739	FALSE	Cancer of other male genital organs	neoplasms
789	0.0119704	1.00854	0.985077	1.032	0.477494	54201	8580	45621	FALSE	Nausea and vomiting	symptoms
352.1	0.0526676	1.03793	0.934701	1.14116	0.479657	61630	374	61256	FALSE	Trigeminal nerve disorders [CN5]	neurological
721.2	0.0520179	1.03742	0.935469	1.13938	0.479993	61687	386	61301	FALSE	Spondylosis with myelopathy	musculoskeletal
454.11	0.0573904	0.960364	0.847878	1.07285	0.480993	61698	317	61381	FALSE	Varicose veins of lower extremity, symptomtic	circulatory system
800.3	0.0415123	0.971179	0.889815	1.05254	0.481132	61614	602	61012	FALSE	Fracture of tibia and fibula	injuries & poisonings
287	0.0179158	1.01269	0.977579	1.04781	0.481399	59386	3415	55971	FALSE	Purpura and other hemorrhagic conditions	hematopoietic
317.11	0.0460299	1.03288	0.942659	1.1231	0.48219	61815	490	61325	FALSE	Alcoholic liver damage	mental disorders
184	0.0413019	0.971484	0.890533	1.05244	0.483645	61670	617	61053	FALSE	Cancer of other female genital organs	neoplasms
362.9	0.069441	0.952533	0.816429	1.08864	0.483735	61873	216	61657	FALSE	Retinal edema	sense organs
706.8	0.0642783	0.956198	0.830213	1.08218	0.485918	61209	253	60956	FALSE	Other specified diseases of sebaceous glands	dermatologic
755.1	0.0870972	0.941153	0.770443	1.11186	0.486217	61799	134	61665	FALSE	Congenital deformities of feet	congenital anomalies
722	0.0171395	1.01195	0.978352	1.04554	0.488423	58037	3928	54109	FALSE	Intervertebral disc disorders	musculoskeletal
224.1	0.0885962	0.940504	0.766855	1.11415	0.488716	61976	132	61844	FALSE	Benign neoplasm of eye, uveal	neoplasms
277.5	0.0778648	1.05535	0.902732	1.20796	0.489038	61730	170	61560	FALSE	Other disorders of lipoid metabolism	endocrine/metabolic
859	0.0390846	0.973363	0.896757	1.04997	0.489716	60513	678	59835	FALSE	Complication due to other implant and internal device	injuries & poisonings
713.5	0.0864349	0.942144	0.772732	1.11156	0.490509	62011	138	61873	FALSE	Arthropathy associated with neurological disorders	musculoskeletal
79	0.0276131	0.981195	0.927073	1.03532	0.491762	58811	1415	57396	FALSE	Viral infection	infectious diseases
569.2	0.0296173	1.0205	0.962455	1.07855	0.493141	60971	1210	59761	FALSE	Gastrointestinal complications	digestive
335	0.0300047	0.979734	0.920925	1.03854	0.495018	61735	1163	60572	FALSE	Multiple sclerosis	neurological
741	0.0178835	1.01219	0.977134	1.04724	0.498232	56415	3529	52886	FALSE	Symptoms and disorders of the joints	musculoskeletal
281.1	0.037439	1.02567	0.952292	1.09905	0.498361	61434	751	60683	FALSE	Megaloblastic anemia	hematopoietic
446.9	0.070606	0.953776	0.815389	1.09216	0.502677	61915	207	61708	FALSE	Arteritis NOS	circulatory system
251.1	0.0437456	0.971106	0.885365	1.05685	0.502711	61160	540	60620	FALSE	Hypoglycemia	endocrine/metabolic
743.12	0.0359487	1.02437	0.953906	1.09482	0.503077	61573	841	60732	FALSE	Senile osteoporosis	musculoskeletal
560.3	0.0729223	1.05001	0.907083	1.19294	0.503357	61801	193	61608	FALSE	Peritoneal or intestinal adhesions	digestive
442.1	0.0315475	0.979207	0.917374	1.04104	0.505372	61378	1077	60301	FALSE	Aortic aneurysm	circulatory system
440	0.0269272	0.98224	0.929462	1.03502	0.505734	58768	1522	57246	FALSE	Atherosclerosis	circulatory system
433.11	0.0597308	0.96114	0.844067	1.07821	0.506964	61877	291	61586	FALSE	Occlusion of cerebral arteries, with cerebral infarction	circulatory system
180	0.0397649	0.973983	0.896044	1.05192	0.507376	61463	662	60801	FALSE	Cervical cancer and dysplasia	neoplasms
274.2	0.0955369	1.06536	0.878111	1.25262	0.507498	61724	114	61610	FALSE	Crystal arthropathies	endocrine/metabolic
389.1	0.0220958	0.985484	0.942176	1.02879	0.508112	59770	2257	57513	FALSE	Sensorineural hearing loss	sense organs
149.9	0.0876851	1.05969	0.887822	1.23155	0.508524	61993	134	61859	FALSE	Cancer of of nasal cavities	neoplasms
509.2	0.0251071	0.983554	0.934344	1.03276	0.508945	60968	1693	59275	FALSE	Respiratory insufficiency	respiratory
818.2	0.0896255	0.942566	0.7669	1.11823	0.509277	61955	129	61826	FALSE	Subarachnoid hemorrhage (injury)	injuries & poisonings
427.11	0.0301759	1.02006	0.960911	1.0792	0.510506	61137	1152	59985	FALSE	Paroxysmal supraventricular tachycardia	circulatory system
573.5	0.0393434	0.974498	0.897385	1.05161	0.511434	61433	672	60761	FALSE	Jaundice (not of newborn)	digestive
281.9	0.067492	0.956718	0.824434	1.089	0.512095	61731	227	61504	FALSE	Deficiency anemias	hematopoietic
276.14	0.0147657	0.990396	0.961455	1.01934	0.513377	58110	5255	52855	FALSE	Hypopotassemia	endocrine/metabolic
433	0.0160715	0.98958	0.95808	1.02108	0.514548	57698	4641	53057	FALSE	Cerebrovascular disease	circulatory system
747.1	0.0205838	0.986726	0.946381	1.02707	0.516201	60976	2556	58420	FALSE	Cardiac congenital anomalies	congenital anomalies
255.21	0.0390446	0.974976	0.898448	1.0515	0.516294	61515	681	60834	FALSE	Glucocorticoid deficiency	endocrine/metabolic
505	0.0518425	0.966949	0.865338	1.06856	0.516792	61362	388	60974	FALSE	Other pulmonary inflamation or edema	respiratory
216	0.0220806	0.985804	0.942526	1.02908	0.517282	57954	2212	55742	FALSE	Benign neoplasm of skin	neoplasms
379.9	0.0713959	1.04721	0.907273	1.18714	0.518222	61449	203	61246	FALSE	Pain, swelling or discharge of eye	sense organs
428	0.0140592	1.00912	0.981568	1.03668	0.518261	59400	6197	53203	FALSE	Congestive heart failure; nonhypertensive	circulatory system
504	0.0489255	0.968895	0.873001	1.06479	0.51837	61758	434	61324	FALSE	Other alveolar and parietoalveolar pneumonopathy	respiratory
433.31	0.0233944	0.985046	0.939193	1.0309	0.519542	59883	2000	57883	FALSE	Transient cerebral ischemia	circulatory system
213	0.0786423	1.05186	0.897726	1.206	0.520246	61775	166	61609	FALSE	Benign neoplasm of bone and articular cartilage	neoplasms
594.1	0.0230019	1.01488	0.9698	1.05997	0.52067	60547	2022	58525	FALSE	Calculus of kidney	genitourinary
191.1	0.0408807	1.02656	0.946438	1.10669	0.521315	61549	620	60929	FALSE	Cancer of brain and nervous system	neoplasms
414	0.0221571	0.985895	0.942467	1.02932	0.52144	57870	2236	55634	FALSE	Other forms of chronic heart disease	circulatory system
655.1	0.0409288	0.974113	0.893892	1.05433	0.521633	61531	642	60889	FALSE	Abnormality in fetal heart rate or rhythm	pregnancy complications
713	0.0705887	0.955833	0.817479	1.09419	0.522218	61940	207	61733	FALSE	Arthropathy associated with other disorders classified elsewhere	musculoskeletal
578.2	0.0234939	1.01515	0.969098	1.06119	0.522272	59927	1925	58002	FALSE	Blood in stool	digestive
285.1	0.0162787	0.989643	0.957737	1.02155	0.522458	58820	4287	54533	FALSE	Acute posthemorrhagic anemia	hematopoietic
618.1	0.0405317	0.974467	0.895024	1.05391	0.523379	61634	651	60983	FALSE	Prolapse of vaginal walls	genitourinary
250.41	0.0446314	1.02882	0.941338	1.11629	0.524451	61805	530	61275	FALSE	Impaired fasting glucose	endocrine/metabolic
772.4	0.0777221	0.951744	0.799409	1.10408	0.524541	61944	171	61773	FALSE	Rhabdomyolysis	symptoms
710	0.0304017	0.980845	0.921258	1.04043	0.524666	60517	1137	59380	FALSE	Osteomyelitis, periostitis, and other infections involving bone	musculoskeletal
411.3	0.0223186	0.98592	0.942176	1.02966	0.525211	60564	2245	58319	FALSE	Angina pectoris	circulatory system
710.19	0.0387567	1.02489	0.948926	1.10085	0.525867	61693	691	61002	FALSE	Unspecified osteomyelitis	musculoskeletal
737	0.0315688	1.02019	0.958317	1.08207	0.526571	60949	1047	59902	FALSE	Curvature of spine	musculoskeletal
690.1	0.0430486	1.02759	0.943215	1.11197	0.527231	61061	567	60494	FALSE	Seborrheic dermatitis	dermatologic
803.2	0.0313806	0.980411	0.918905	1.04192	0.528411	61621	1062	60559	FALSE	Fracture of radius and ulna	injuries & poisonings
250.13	0.0647282	0.960176	0.833308	1.08704	0.530106	61981	246	61735	FALSE	Type 1 diabetes with ophthalmic manifestations	endocrine/metabolic
31	0.099562	1.0645	0.869357	1.25964	0.530142	62046	103	61943	FALSE	Diseases due to other mycobacteria	infectious diseases
191.11	0.043067	1.02739	0.942978	1.1118	0.530378	61674	558	61116	FALSE	Cancer of brain	neoplasms
362.23	0.0629101	1.04023	0.916923	1.16353	0.530725	61867	264	61603	FALSE	Cystoid macular degeneration of retina	sense organs
184.2	0.0758254	0.953662	0.805044	1.10228	0.531491	61983	180	61803	FALSE	Cancer of other female genital organs (excluding uterus and ovary)	neoplasms
597.1	0.0709405	0.956583	0.81754	1.09563	0.531514	61915	205	61710	FALSE	Urethral stricture (not specified as infectious)	genitourinary
697	0.0648146	1.04136	0.914322	1.16839	0.531803	61980	246	61734	FALSE	Sarcoidosis	dermatologic
597.2	0.0857366	0.947983	0.779939	1.11603	0.53325	61637	141	61496	FALSE	Urinary complications NEC	genitourinary
695.3	0.0399369	0.975449	0.897173	1.05373	0.533666	61385	657	60728	FALSE	Rosacea	dermatologic
519.9	0.0254117	0.984329	0.934522	1.03414	0.534231	58634	1648	56986	FALSE	Symptoms involving respiratory system and other chest symptoms	respiratory
261	0.0146726	1.00915	0.980387	1.0379	0.534952	58651	5553	53098	FALSE	Vitamin deficiency	endocrine/metabolic
624	0.0806228	0.951232	0.793211	1.10925	0.535167	61433	159	61274	FALSE	Symptoms involving female genital tract	genitourinary
287.3	0.0182745	1.01136	0.97554	1.04718	0.536555	59768	3271	56497	FALSE	Thrombocytopenia	hematopoietic
504.1	0.0657384	0.960271	0.831424	1.08912	0.537448	61902	240	61662	FALSE	Idiopathic fibrosing alveolitis	respiratory
250	0.0122272	0.992514	0.968549	1.01648	0.538856	59062	9214	49848	FALSE	Diabetes mellitus	endocrine/metabolic
260.2	0.0262517	0.984017	0.932564	1.03547	0.539374	61176	1535	59641	FALSE	severe protein-calorie malnutrition	endocrine/metabolic
705.3	0.101128	1.06389	0.865681	1.2621	0.540252	62011	101	61910	FALSE	Hidradenitis	dermatologic
401.21	0.0210131	0.987261	0.946075	1.02845	0.541772	57620	2692	54928	FALSE	Hypertensive heart disease	circulatory system
604	0.0481755	1.02981	0.935386	1.12423	0.542038	61653	456	61197	FALSE	Disorders of penis	genitourinary
379.2	0.0261493	1.01602	0.96477	1.06728	0.543273	60784	1593	59191	FALSE	Disorders of vitreous body	sense organs
656.26	0.0747625	1.04633	0.899798	1.19287	0.544643	61932	195	61737	FALSE	Transitory tachypnea or apnea of newborn	pregnancy complications
656.8	0.0610775	0.963764	0.844052	1.08348	0.54565	61745	288	61457	FALSE	Perinatal jaundice	pregnancy complications
619.2	0.0607671	0.963945	0.844842	1.08305	0.545655	60907	284	60623	FALSE	Disorders of uterus, NEC	genitourinary
332	0.0455519	1.02788	0.938595	1.11716	0.546106	61891	507	61384	FALSE	Parkinson's disease	neurological
342	0.0446804	1.02718	0.939611	1.11476	0.548313	61340	518	60822	FALSE	Hemiplegia	neurological
394.7	0.0349144	0.979291	0.910858	1.04772	0.548921	60334	856	59478	FALSE	Disease of tricuspid valve	circulatory system
754.2	0.101136	1.06238	0.864154	1.26061	0.549624	61825	101	61724	FALSE	Spondylolisthesis, congenital	congenital anomalies
289	0.0361614	1.02173	0.950853	1.09261	0.552208	61131	800	60331	FALSE	Other diseases of blood and blood-forming organs	hematopoietic
384.4	0.0604196	1.03644	0.918018	1.15486	0.553589	61867	280	61587	FALSE	Perforation of tympanic membrane	sense organs
610.1	0.0348627	1.02085	0.952521	1.08918	0.553869	61105	876	60229	FALSE	Cystic mastopathy	genitourinary
450	0.0352441	1.02108	0.951999	1.09016	0.553975	61464	847	60617	FALSE	Noninfectious disorders of lymphatic channels	circulatory system
204.2	0.0384625	0.97761	0.902224	1.053	0.556037	61888	706	61182	FALSE	Myeloid leukemia	neoplasms
313.2	0.0984491	1.05928	0.866322	1.25224	0.558553	61972	106	61866	FALSE	Tics and stuttering	mental disorders
110.13	0.0731903	1.0437	0.900252	1.18716	0.558911	61431	194	61237	FALSE	Dermatophytosis of the body	infectious diseases
642.1	0.0626364	1.03728	0.914508	1.16004	0.559027	61905	270	61635	FALSE	Preeclampsia and eclampsia	pregnancy complications
360.2	0.101082	0.942867	0.744747	1.14099	0.560568	61984	101	61883	FALSE	Progressive myopia	sense organs
282	0.0835465	0.952592	0.788841	1.11634	0.561014	61426	151	61275	FALSE	Hereditary hemolytic anemias	hematopoietic
817	0.0979989	0.94467	0.752592	1.13675	0.561359	61418	107	61311	FALSE	Concussion	injuries & poisonings
286.1	0.0691595	0.960641	0.825089	1.09619	0.561508	61932	214	61718	FALSE	Congenital coagulation defects	hematopoietic
803	0.0232345	0.986642	0.941103	1.03218	0.56274	61148	1969	59179	FALSE	Fracture of upper limb	injuries & poisonings
271.3	0.0715659	1.04216	0.901894	1.18243	0.563889	61837	203	61634	FALSE	Intestinal disaccharidase deficiencies and disaccharide malabsorption	endocrine/metabolic
770	0.0191937	0.989023	0.951403	1.02664	0.565228	58895	3036	55859	FALSE	Myalgia and myositis unspecified	symptoms
348	0.0214876	1.01242	0.9703	1.05453	0.56581	60265	2318	57947	FALSE	Other conditions of brain	neurological
250.2	0.0125784	0.992815	0.968162	1.01747	0.56647	59277	8797	50480	FALSE	Type 2 diabetes	endocrine/metabolic
732	0.0813432	1.04755	0.888116	1.20698	0.567949	61893	154	61739	FALSE	Osteochondropathies	musculoskeletal
428.1	0.0154383	1.00885	0.978587	1.0391	0.568378	60004	4944	55060	FALSE	Congestive heart failure (CHF) NOS	circulatory system
705	0.0675905	1.0393	0.906823	1.17178	0.568465	61673	227	61446	FALSE	Disorders of sweat glands	dermatologic
465.2	0.0204383	1.01172	0.971664	1.05178	0.568494	58241	2605	55636	FALSE	Acute pharyngitis	respiratory
401.2	0.0157784	0.99105	0.960125	1.02198	0.568843	57084	5075	52009	FALSE	Hypertensive heart and/or renal disease	circulatory system
386.1	0.0728174	0.959402	0.816679	1.10212	0.56924	61943	195	61748	FALSE	Meniere's disease	sense organs
519.1	0.0898182	1.05215	0.876108	1.2282	0.571389	61901	126	61775	FALSE	Tracheostomy complications	respiratory
599.2	0.0241707	1.01372	0.966342	1.06109	0.573013	59734	1847	57887	FALSE	Retention of urine	genitourinary
627	0.0189478	1.01069	0.973548	1.04782	0.574812	59180	3453	55727	FALSE	Menopausal and postmenopausal disorders	genitourinary
41	0.0151714	1.00851	0.978774	1.03825	0.576489	59000	4885	54115	FALSE	Bacterial infection NOS	infectious diseases
726.4	0.0822127	1.04681	0.885674	1.20795	0.577894	61211	153	61058	FALSE	Calcaneal spur; Exostosis NOS	musculoskeletal
70.2	0.0738882	1.04193	0.897106	1.18675	0.578305	61932	189	61743	FALSE	Viral hepatitis B	infectious diseases
597	0.0398332	1.02232	0.944249	1.10039	0.579428	60777	656	60121	FALSE	Other disorders of urethra and urinary tract	genitourinary
454.1	0.0506967	0.972421	0.873056	1.07179	0.581199	61422	408	61014	FALSE	Varicose veins of lower extremity	circulatory system
540	0.054833	1.03065	0.923179	1.13812	0.581904	61760	342	61418	FALSE	Appendiceal conditions	digestive
523	0.0394755	0.978553	0.901181	1.05592	0.582855	61391	670	60721	FALSE	Gingival and periodontal diseases	digestive
353	0.0593341	1.03311	0.916816	1.14941	0.583001	61461	294	61167	FALSE	Nerve root and plexus disorders	neurological
324	0.067783	1.03791	0.905057	1.17077	0.583024	61863	224	61639	FALSE	Other CNS infection and poliomyelitis	neurological
340.1	0.0424139	1.0234	0.940266	1.10653	0.585554	61396	577	60819	FALSE	Migrain with aura	neurological
381.2	0.0251205	0.986409	0.937173	1.03565	0.585933	60278	1674	58604	FALSE	Eustachian tube disorders	sense organs
962.1	0.0770419	1.04282	0.891815	1.19382	0.586304	61589	173	61416	FALSE	Adrenal cortical steroids causing adverse effects in therapeutic use	injuries & poisonings
261.4	0.0158785	1.00863	0.977512	1.03976	0.588237	59082	4644	54438	FALSE	Vitamin D deficiency	endocrine/metabolic
241	0.0251465	1.01368	0.964392	1.06297	0.589	61135	1710	59425	FALSE	Nontoxic nodular goiter	endocrine/metabolic
256	0.0453161	1.02471	0.935888	1.11353	0.590166	61555	520	61035	FALSE	Ovarian dysfunction	endocrine/metabolic
345.12	0.0327412	1.01779	0.953616	1.08196	0.590211	61646	972	60674	FALSE	Partial epilepsy	neurological
571.5	0.0173095	1.00935	0.97542	1.04327	0.590931	60020	3760	56260	FALSE	Other chronic nonalcoholic liver disease	digestive
374.3	0.0536102	1.02918	0.924105	1.13426	0.59159	61683	361	61322	FALSE	Ptosis of eyelid	sense organs
365.1	0.0329639	1.01784	0.95323	1.08245	0.591669	61661	982	60679	FALSE	Open-angle glaucoma	sense organs
41.12	0.0344754	1.01861	0.951039	1.08618	0.59274	61501	875	60626	FALSE	Methicillin resistant Staphylococcus aureus	infectious diseases
225.1	0.0483998	0.974489	0.879625	1.06935	0.59339	61866	443	61423	FALSE	Benign neoplasm of brain, cranial nerves, meninges	neoplasms
420.3	0.0507687	1.02745	0.927941	1.12695	0.593794	61656	401	61255	FALSE	Endocarditis	circulatory system
365.11	0.0527558	1.02847	0.925069	1.13187	0.594643	61953	378	61575	FALSE	Primary open angle glaucoma	sense organs
338	0.0120612	1.0064	0.982764	1.03004	0.596617	57093	8898	48195	FALSE	Pain	neurological
792.1	0.0333103	1.0177	0.952415	1.08299	0.598328	61225	956	60269	FALSE	Papanicolaou smear of cervix or vagina with atypical squamous cells	genitourinary
728.2	0.097416	0.950129	0.759193	1.14106	0.59948	61901	107	61794	FALSE	Laxity of ligament or hypermobility syndrome	musculoskeletal
38.2	0.043049	0.977673	0.893297	1.06205	0.599919	61697	560	61137	FALSE	Gram positive septicemia	infectious diseases
287.31	0.0607762	0.968654	0.849533	1.08778	0.600266	61810	278	61532	FALSE	Primary thrombocytopenia	hematopoietic
159	0.0360306	0.981372	0.910752	1.05199	0.601746	61390	807	60583	FALSE	Malignant neoplasm of other and ill-defined sites within the digestive organs and peritoneum	neoplasms
532	0.0156094	0.991892	0.961297	1.02249	0.601985	58727	4670	54057	FALSE	Dysphagia	digestive
204.21	0.0417575	0.978472	0.896628	1.06032	0.60225	61898	598	61300	FALSE	Myeloid leukemia, acute	neoplasms
281.12	0.0425566	1.02235	0.938937	1.10576	0.603517	61554	578	60976	FALSE	Other vitamin B12 deficiency anemia	hematopoietic
571.51	0.0235867	1.01229	0.96606	1.05852	0.604553	61602	1927	59675	FALSE	Cirrhosis of liver without mention of alcohol	digestive
818.1	0.0767691	1.04051	0.890046	1.19098	0.604933	61932	175	61757	FALSE	Subdural hemorrhage (injury)	injuries & poisonings
907	0.0618792	1.03244	0.911154	1.15372	0.605937	61576	270	61306	FALSE	Injuries to the nervous system	injuries & poisonings
540.1	0.0563944	1.0295	0.918963	1.14003	0.606222	61822	323	61499	FALSE	Appendicitis	digestive
260	0.0166464	1.00857	0.975941	1.04119	0.608311	59319	4053	55266	FALSE	Protein-calorie malnutrition	endocrine/metabolic
706.1	0.0361323	1.01866	0.947845	1.08948	0.608797	61099	808	60291	FALSE	Acne	dermatologic
967	0.0944701	1.04948	0.864321	1.23464	0.609185	61503	115	61388	FALSE	Adverse effects of sedatives or other central nervous system depressants and anesthetics	injuries & poisonings
938.2	0.0319977	1.01647	0.953756	1.07919	0.609651	60683	1051	59632	FALSE	Chronic dermatitis due to solar radiation	dermatologic
363.3	0.0946024	0.952948	0.767528	1.13837	0.610442	61943	116	61827	FALSE	Chorioretinal scars	sense organs
198.6	0.0264408	1.01355	0.96173	1.06538	0.610625	61527	1524	60003	FALSE	Secondary malignancy of bone	neoplasms
348.2	0.0325985	0.983634	0.919741	1.04753	0.612707	61350	982	60368	FALSE	Cerebral edema and compression of brain	neurological
717	0.0575865	0.971329	0.858459	1.0842	0.61345	61793	317	61476	FALSE	Polymyalgia Rheumatica	musculoskeletal
303.4	0.0617297	1.03165	0.910656	1.15264	0.613764	61784	270	61514	FALSE	Somatoform disorder	mental disorders
441	0.0536773	0.973354	0.868147	1.07856	0.614868	61553	358	61195	FALSE	Vascular insufficiency of intestine	circulatory system
441.1	0.0772044	0.961987	0.810667	1.11331	0.615692	61887	172	61715	FALSE	Acute vascular insufficiency of intestine	circulatory system
38.3	0.0228904	0.988597	0.943732	1.03346	0.616353	61345	2036	59309	FALSE	Bacteremia	infectious diseases
456	0.0440696	0.978203	0.891826	1.06458	0.617015	61278	542	60736	FALSE	Chronic venous insufficiency [CVI]	circulatory system
574.2	0.0619457	1.03137	0.909959	1.15279	0.61801	61732	270	61462	FALSE	Calculus of bile duct	digestive
690	0.0429729	1.02162	0.937392	1.10585	0.618686	61016	569	60447	FALSE	Erythematosquamous dermatosis	dermatologic
395.4	0.0684906	0.96666	0.832419	1.1009	0.620546	61543	218	61325	FALSE	Nonrheumatic pulmonary valve disorders	circulatory system
696.4	0.0353451	1.0176	0.948327	1.08688	0.621517	61636	840	60796	FALSE	Psoriasis	dermatologic
560.2	0.0854743	1.04306	0.875527	1.21059	0.621874	61870	140	61730	FALSE	Impaction of intestine	digestive
657	0.0966122	0.953524	0.764165	1.14288	0.622302	61784	110	61674	FALSE	Infections specific to the perinatal period	pregnancy complications
691	0.0768483	1.03826	0.887637	1.18888	0.625142	61614	175	61439	FALSE	Congenital anomalies of skin	dermatologic
443.7	0.0834156	1.04141	0.877919	1.20491	0.626632	61858	148	61710	FALSE	Peripheral angiopathy in diseases classified elsewhere	circulatory system
560.1	0.0333725	0.983916	0.918506	1.04933	0.627051	60520	944	59576	FALSE	Paralytic ileus	digestive
512	0.00963219	0.995348	0.976469	1.01423	0.6283	51113	18839	32274	FALSE	Other symptoms of respiratory system	respiratory
275.6	0.0364268	0.982559	0.911163	1.05396	0.629085	61425	790	60635	FALSE	Hypercalcemia	endocrine/metabolic
145	0.0390415	0.981423	0.904902	1.05794	0.631012	61832	689	61143	FALSE	Cancer of mouth	neoplasms
724.2	0.0723226	1.03534	0.89359	1.17709	0.631055	61851	198	61653	FALSE	Disorders of coccyx	musculoskeletal
573.6	0.0551011	0.974028	0.86603	1.08203	0.632953	61648	343	61305	FALSE	Nonspecific elevation of levels of transaminase or lactic acid dehydrogenase [LDH]	digestive
642	0.0462455	1.0223	0.931659	1.11294	0.633423	61753	505	61248	FALSE	Hypertension complicating pregnancy, childbirth, and the puerperium	pregnancy complications
562	0.0204724	1.0098	0.969671	1.04992	0.633926	57250	2731	54519	FALSE	Diverticulosis and diverticulitis	digestive
290.13	0.0794115	0.962918	0.807271	1.11856	0.634186	61911	169	61742	FALSE	Senile dementia	mental disorders
772.3	0.0206547	1.00986	0.969377	1.05034	0.634741	60154	2543	57611	FALSE	Muscle weakness	symptoms
614.1	0.0818841	0.962447	0.801954	1.12294	0.640178	61607	154	61453	FALSE	Pelvic peritoneal adhesions, female (postoperative) (postinfection)	genitourinary
618	0.0364554	0.983129	0.911676	1.05458	0.640692	61559	810	60749	FALSE	Genital prolapse	genitourinary
580.1	0.0596841	1.02823	0.911253	1.14521	0.640861	61678	288	61390	FALSE	Glomerulonephritis	genitourinary
574.11	0.084986	1.04028	0.873703	1.20685	0.642205	61854	143	61711	FALSE	Cholelithiasis with acute cholecystitis	digestive
353.1	0.0981906	0.955775	0.763321	1.14823	0.64504	61956	107	61849	FALSE	Nerve plexus lesions	neurological
797.1	0.0454153	0.979302	0.890288	1.06832	0.645141	61691	503	61188	FALSE	Cardiogenic shock	symptoms
200.1	0.0724166	0.967259	0.825323	1.1092	0.645742	61993	198	61795	FALSE	Polycythemia vera	neoplasms
585.31	0.0361151	1.01673	0.945944	1.08752	0.645944	61499	800	60699	FALSE	Renal dialysis	genitourinary
738.4	0.0364448	0.983437	0.912005	1.05487	0.646753	61402	802	60600	FALSE	Acquired spondylolisthesis	musculoskeletal
395.3	0.0463385	1.02139	0.93057	1.11222	0.647802	60753	486	60267	FALSE	Nonrheumatic tricuspid valve disorders	circulatory system
426.4	0.0986383	0.955959	0.762628	1.14929	0.647942	62028	104	61924	FALSE	Anomalous atrioventricular excitation	circulatory system
394.1	0.0557338	1.02571	0.916472	1.13495	0.648765	61111	337	60774	FALSE	Mitral valve stenosis and aortic valve stenosis	circulatory system
569	0.02065	1.00944	0.968966	1.04991	0.649097	58132	2534	55598	FALSE	Other disorders of intestine	digestive
556	0.0633997	0.971601	0.847338	1.09586	0.64953	61197	257	60940	FALSE	Ulceration of the lower GI tract	digestive
496.21	0.0323576	0.985465	0.922044	1.04889	0.650919	61253	1017	60236	FALSE	Obstructive chronic bronchitis	respiratory
227	0.0481494	1.02199	0.927613	1.11636	0.651513	61655	448	61207	FALSE	Benign neoplasm of other endocrine glands and related structures	neoplasms
170.1	0.052602	1.024	0.920902	1.1271	0.65206	61683	374	61309	FALSE	Bone cancer	neoplasms
646	0.0586902	0.973889	0.858857	1.08892	0.652134	61539	306	61233	FALSE	Other complications of pregnancy NEC	pregnancy complications
537	0.033945	0.984819	0.918287	1.05135	0.652247	59712	907	58805	FALSE	Other disorders of stomach and duodenum	digestive
369	0.0327407	1.01482	0.950646	1.07899	0.653252	60057	977	59080	FALSE	Infection of the eye	sense organs
749	0.0532378	1.02419	0.919849	1.12854	0.653392	61601	366	61235	FALSE	Congenital anomalies of face and neck	congenital anomalies
526.41	0.084776	1.03844	0.872278	1.2046	0.656379	61713	144	61569	FALSE	Temporomandibular joint disorder, unspecified	digestive
256.4	0.0521588	1.02337	0.921136	1.1256	0.657877	61852	405	61447	FALSE	Polycystic ovaries	endocrine/metabolic
550	0.0169935	0.992511	0.959203	1.02582	0.658213	58080	3899	54181	FALSE	Abdominal hernia	digestive
605	0.0266136	1.01184	0.959678	1.064	0.658263	60898	1596	59302	FALSE	Erectile dysfunction [ED]	genitourinary
788	0.017586	1.00781	0.973339	1.04228	0.658317	59223	3605	55618	FALSE	Syncope and collapse	symptoms
426.23	0.0656113	0.971423	0.842824	1.10002	0.658562	61915	241	61674	FALSE	Second degree AV block	circulatory system
427.1	0.0208703	0.990821	0.949915	1.03173	0.658607	60481	2493	57988	FALSE	Paroxysmal tachycardia, unspecified	circulatory system
250.11	0.0614419	1.02746	0.907037	1.14789	0.659245	61980	270	61710	FALSE	Type 1 diabetes with ketoacidosis	endocrine/metabolic
562.2	0.0401251	0.982676	0.904031	1.06132	0.663182	61565	652	60913	FALSE	Diverticulitis	digestive
277.51	0.0998783	1.04433	0.848569	1.24009	0.664082	61926	103	61823	FALSE	Lipoprotein disorders	endocrine/metabolic
625	0.0323652	0.986087	0.922651	1.04952	0.665086	60103	1012	59091	FALSE	Pain and other symptoms associated with female genital organs	genitourinary
560	0.0221419	0.990479	0.947081	1.03388	0.6657	59915	2186	57729	FALSE	Intestinal obstruction without mention of hernia	digestive
526.4	0.068696	0.971087	0.836443	1.10573	0.669315	61540	219	61321	FALSE	Temporomandibular joint disorders	digestive
288.1	0.0227677	0.990359	0.945734	1.03498	0.670455	60669	2052	58617	FALSE	Decreased white blood cell count	hematopoietic
473.1	0.0758313	0.968679	0.82005	1.11731	0.674749	61834	181	61653	FALSE	Chronic laryngitis	respiratory
626.13	0.0360911	0.984981	0.914243	1.05572	0.675004	60723	818	59905	FALSE	Irregular menstrual cycle	genitourinary
379.1	0.0917336	0.962292	0.782494	1.14209	0.675208	61966	123	61843	FALSE	Scleritis and episcleritis	sense organs
752.1	0.0750813	1.03191	0.884747	1.17907	0.67571	61968	180	61788	FALSE	Neural tube defects	congenital anomalies
278.11	0.0249543	1.01049	0.961576	1.0594	0.675931	59309	2852	56457	FALSE	Morbid obesity	endocrine/metabolic
686.2	0.0939341	0.961597	0.777487	1.14571	0.676765	61669	117	61552	FALSE	Impetigo	dermatologic
112.3	0.0673851	0.97252	0.840445	1.10459	0.679233	61491	228	61263	FALSE	Candidiasis of skin and nails	infectious diseases
334	0.0424508	1.01767	0.934469	1.10088	0.679847	61351	576	60775	FALSE	Degenerative disease of the spinal cord	neurological
195.3	0.0317678	1.01319	0.950927	1.07546	0.67993	61801	1052	60749	FALSE	Malignant neoplasm of head, face, and neck	neoplasms
958.2	0.0707925	1.0296	0.890843	1.16835	0.680338	61707	206	61501	FALSE	Traumatic and surgical subcutaneous emphysema	injuries & poisonings
359.2	0.0327542	0.986611	0.922412	1.05081	0.680674	61624	987	60637	FALSE	Myopathy	neurological
614.3	0.0803856	0.967501	0.809945	1.12506	0.681069	61831	159	61672	FALSE	Pelvic inflammatory disease (PID)	genitourinary
586	0.0167228	0.99318	0.960404	1.02596	0.682395	57837	4044	53793	FALSE	Other disorders of the kidney and ureters	genitourinary
447.7	0.0551561	0.977683	0.869577	1.08579	0.682397	61123	342	60781	FALSE	Aortic ectasia	circulatory system
362.26	0.0555933	1.02298	0.914014	1.13194	0.682819	61898	342	61556	FALSE	Macular puckering of retina	sense organs
327.41	0.0507003	1.02091	0.921539	1.12028	0.68313	61555	404	61151	FALSE	Organic or persistent insomnia	neurological
854	0.0341929	1.01403	0.947007	1.08104	0.683763	60248	892	59356	FALSE	Complications of cardiac/vascular device, implant, and graft	injuries & poisonings
38.1	0.0370601	1.01518	0.942543	1.08782	0.684339	61510	762	60748	FALSE	Gram negative septicemia	infectious diseases
751.3	0.0841267	0.966381	0.801493	1.13127	0.684377	61838	144	61694	FALSE	Obstructive genitourinary defect	congenital anomalies
41.1	0.0229422	0.990753	0.945787	1.03572	0.685541	60883	2023	58860	FALSE	Staphylococcus infections	infectious diseases
527	0.0412209	1.01679	0.936002	1.09759	0.686173	61394	612	60782	FALSE	Diseases of the salivary glands	digestive
185	0.0280274	0.988783	0.933849	1.04372	0.687333	61524	1494	60030	FALSE	Cancer of prostate	neoplasms
271	0.0632565	1.02576	0.901779	1.14974	0.68761	61776	259	61517	FALSE	Disorders of carbohydrate transport and metabolism	endocrine/metabolic
288.11	0.0253509	0.989865	0.940178	1.03955	0.687822	61079	1641	59438	FALSE	Neutropenia	hematopoietic
244.1	0.0273403	0.989102	0.935515	1.04269	0.688562	61354	1426	59928	FALSE	Secondary hypothyroidism	endocrine/metabolic
281	0.0321716	1.01295	0.949896	1.07601	0.689148	60953	1021	59932	FALSE	Other deficiency anemia	hematopoietic
530.14	0.0416554	1.0168	0.935151	1.09844	0.689268	60784	598	60186	FALSE	Reflux esophagitis	digestive
149	0.0323049	1.01294	0.949619	1.07625	0.690721	61761	1019	60742	FALSE	Cancer of larynx, pharynx, nasal cavities	neoplasms
703.1	0.0478584	1.01912	0.925321	1.11293	0.692245	61595	455	61140	FALSE	Ingrowing nail	dermatologic
528	0.0290625	1.01154	0.954579	1.0685	0.692945	60248	1242	59006	FALSE	Diseases of the oral soft tissues, excluding lesions specific for gingiva and tongue	digestive
785	0.0103359	1.00409	0.983827	1.02434	0.693232	51840	13081	38759	FALSE	Abdominal pain	symptoms
80	0.0275973	0.989203	0.935112	1.04329	0.694043	60607	1390	59217	FALSE	Postoperative infection	infectious diseases
415.21	0.0512574	0.980105	0.87964	1.08057	0.695016	61639	394	61245	FALSE	Primary pulmonary hypertension	circulatory system
696	0.0349523	1.01377	0.945263	1.08228	0.695603	61532	859	60673	FALSE	Psoriasis and related disorders	dermatologic
427.41	0.0666446	0.974303	0.843679	1.10493	0.696071	61811	233	61578	FALSE	Ventricular fibrillation and flutter	circulatory system
363	0.0748312	0.971208	0.824539	1.11788	0.696235	61724	186	61538	FALSE	Chorioretinal inflammations, scars, and other disorders of choroid	sense organs
442.8	0.0865026	1.03429	0.864748	1.20384	0.696692	61832	138	61694	FALSE	Aneurysm of other specified artery	circulatory system
710.1	0.0333508	0.987182	0.921814	1.05255	0.698887	61532	940	60592	FALSE	Osteomyelitis	musculoskeletal
350.3	0.028572	1.01109	0.955091	1.06709	0.699448	61284	1284	60000	FALSE	Lack of coordination	neurological
364.1	0.0799925	0.969713	0.812928	1.1265	0.70063	61871	162	61709	FALSE	Corneal opacity	sense organs
747.11	0.0278091	0.989366	0.93486	1.04387	0.700656	61522	1373	60149	FALSE	Cardiac shunt/ heart septal defect	congenital anomalies
752.11	0.0827397	1.0322	0.870032	1.19437	0.701672	62013	148	61865	FALSE	Spina bifida	congenital anomalies
414.2	0.0590123	1.02273	0.907063	1.13839	0.703337	61280	299	60981	FALSE	ASCVD	circulatory system
282.9	0.0980817	0.9634	0.77116	1.15564	0.70383	61555	109	61446	FALSE	Other hereditary hemolytic anemias	hematopoietic
523.1	0.0454743	0.982862	0.893733	1.07199	0.703847	61786	504	61282	FALSE	Gingivitis	digestive
159.2	0.0655014	1.02515	0.89677	1.15354	0.704499	61897	241	61656	FALSE	Malignant neoplasm of small intestine, including duodenum	neoplasms
550.4	0.0444215	0.983344	0.896277	1.07041	0.70534	61550	526	61024	FALSE	Umbilical hernia	digestive
283	0.0792527	0.970516	0.81518	1.12585	0.70571	61958	163	61795	FALSE	Acquired hemolytic anemias	hematopoietic
457.2	0.0507006	1.01929	0.919915	1.11866	0.706317	60934	406	60528	FALSE	Encounter for long-term (current) use of antiplatelets/antithrombotics	circulatory system
624.9	0.0359007	1.01361	0.943243	1.08397	0.706552	61532	830	60702	FALSE	stress incontinence, female	genitourinary
416	0.0164672	0.993828	0.961553	1.0261	0.706959	57777	4207	53570	FALSE	Cardiomegaly	circulatory system
709.7	0.0798694	0.970451	0.813907	1.12699	0.707254	61949	161	61788	FALSE	Unspecified diffuse connective tissue disease	dermatologic
275.51	0.0406542	1.01534	0.935656	1.09502	0.708092	60894	628	60266	FALSE	Hypocalcemia	endocrine/metabolic
454	0.0410005	0.984825	0.904465	1.06519	0.70919	61039	624	60415	FALSE	Varicose veins	circulatory system
480.2	0.0866078	1.03252	0.862767	1.20227	0.711758	61872	135	61737	FALSE	Viral pneumonia	respiratory
270.38	0.070926	0.974141	0.835126	1.11316	0.711836	61656	203	61453	FALSE	Other specified disorders of plasma protein metabolism	endocrine/metabolic
627.3	0.0340535	1.01257	0.94582	1.07931	0.713851	61194	949	60245	FALSE	Postmenopausal atrophic vaginitis	genitourinary
579.8	0.0858257	0.969068	0.800849	1.13729	0.714291	61865	140	61725	FALSE	Nonspecific abnormal findings in stool contents	digestive
689	0.0323719	0.98824	0.924791	1.05169	0.714783	59217	1002	58215	FALSE	Disorder of skin and subcutaneous tissue NOS	dermatologic
451.2	0.0764001	0.9726	0.822855	1.12234	0.71612	61580	177	61403	FALSE	Phlebitis and thrombophlebitis of lower extremities	circulatory system
980	0.024471	0.991147	0.943184	1.03911	0.716318	60090	1775	58315	FALSE	Encounter for long-term (current) use of antibiotics	infectious diseases
348.9	0.0281303	1.01023	0.955094	1.06537	0.717495	59809	1325	58484	FALSE	Other conditions of brain, NOS	neurological
575.2	0.0474311	1.01725	0.924287	1.11022	0.718388	61806	460	61346	FALSE	Obstruction of bile duct	digestive
701.1	0.0926538	0.967152	0.785551	1.14875	0.71849	61702	121	61581	FALSE	Keratoderma, acquired	dermatologic
384	0.0575516	1.02091	0.908106	1.13371	0.719195	61812	309	61503	FALSE	Other disorders of tympanic membrane	sense organs
272.12	0.0476101	1.01719	0.923871	1.1105	0.720406	61441	459	60982	FALSE	Hyperglyceridemia	endocrine/metabolic
110	0.0246399	1.00883	0.960532	1.05712	0.721368	59803	1788	58015	FALSE	Dermatophytosis / Dermatomycosis	infectious diseases
704	0.0336947	1.01198	0.945937	1.07802	0.723788	60287	928	59359	FALSE	Diseases of hair and hair follicles	dermatologic
687.1	0.017405	1.00613	0.972016	1.04024	0.72549	57105	3658	53447	FALSE	Rash and other nonspecific skin eruption	dermatologic
320	0.063028	1.02231	0.898771	1.14584	0.726323	61782	259	61523	FALSE	Meningitis	neurological
722.9	0.0882434	0.96961	0.796653	1.14257	0.726542	61803	132	61671	FALSE	Other and unspecified disc disorder	musculoskeletal
276.42	0.0482005	0.983285	0.888812	1.07776	0.726551	61508	445	61063	FALSE	Alkalosis	endocrine/metabolic
525	0.055778	0.980693	0.871368	1.09002	0.72669	61302	333	60969	FALSE	Other diseases of the teeth and supporting structures	digestive
772.6	0.0756055	0.973963	0.825776	1.12215	0.727131	61648	181	61467	FALSE	Facial weakness	symptoms
315.3	0.0535405	1.01864	0.913698	1.12358	0.730172	61861	357	61504	FALSE	Mental retardation	mental disorders
396	0.0288779	1.01001	0.953407	1.06661	0.730221	60048	1259	58789	FALSE	Abnormal heart sounds	circulatory system
800	0.0236109	0.991913	0.945635	1.03819	0.730912	60974	1911	59063	FALSE	Fracture of lower limb	injuries & poisonings
306.1	0.0768123	1.0267	0.876145	1.17725	0.731598	61668	176	61492	FALSE	Mental disorders durring/after pregnancy	mental disorders
197	0.0133005	1.00455	0.978483	1.03062	0.732758	59607	6937	52670	FALSE	Chemotherapy	neoplasms
196	0.0251982	1.00864	0.959249	1.05803	0.732867	60308	1690	58618	FALSE	Radiotherapy	neoplasms
245.2	0.0410296	1.01409	0.933674	1.09451	0.733052	61653	620	61033	FALSE	Chronic thyroiditis	endocrine/metabolic
747.13	0.0413138	0.98602	0.905045	1.06699	0.733271	61790	626	61164	FALSE	Congenital anomalies of great vessels	congenital anomalies
149.4	0.0554595	1.01905	0.910353	1.12775	0.733605	61940	338	61602	FALSE	Cancer of larynx	neoplasms
754	0.0768288	0.974221	0.823637	1.12481	0.733904	61636	174	61462	FALSE	Congenital musculoskeletal deformities of spine	congenital anomalies
625.1	0.0688711	1.02356	0.888575	1.15855	0.735245	61634	218	61416	FALSE	Dyspareunia	genitourinary
790.8	0.0760347	1.02604	0.877014	1.17507	0.735277	61983	178	61805	FALSE	Elevated C-reactive protein (CRP)	symptoms
386.2	0.0406818	0.986374	0.906637	1.06611	0.735929	61097	639	60458	FALSE	Peripheral or central vertigo	sense organs
580.31	0.055257	1.01877	0.910466	1.12707	0.73647	61783	339	61444	FALSE	Nephritis and nephropathy in diseases classified elsewhere	genitourinary
747	0.0199182	0.993322	0.954283	1.03236	0.736585	60677	2739	57938	FALSE	Cardiac and circulatory congenital anomalies	congenital anomalies
155	0.0442169	0.985249	0.898584	1.07191	0.7368	61715	534	61181	FALSE	Cancer of liver and intrahepatic bile duct	neoplasms
571.6	0.0667674	0.97815	0.847286	1.10901	0.740733	62003	231	61772	FALSE	Primary biliary cirrhosis	digestive
355	0.0538953	1.01794	0.912302	1.12357	0.741514	61681	356	61325	FALSE	Complex regional/central pain syndrome	neurological
741.4	0.0326222	1.01081	0.946866	1.07474	0.741821	59953	987	58966	FALSE	Joint effusions	musculoskeletal
440.1	0.0627758	1.02088	0.897843	1.14392	0.741971	61662	264	61398	FALSE	Atherosclerosis of renal artery	circulatory system
797	0.0280324	0.990823	0.93588	1.04577	0.742254	60714	1345	59369	FALSE	Shock	symptoms
473	0.024563	0.99197	0.943826	1.04011	0.742729	60609	1766	58843	FALSE	Diseases of the larynx and vocal cords	respiratory
210	0.0751933	0.975635	0.828256	1.12301	0.74288	61748	183	61565	FALSE	Benign neoplasm of lip, oral cavity, and pharynx	neoplasms
791	0.0760816	1.02514	0.876025	1.17426	0.744113	61909	178	61731	FALSE	Gangrene	symptoms
802	0.051484	0.983391	0.882482	1.0843	0.744937	61853	393	61460	FALSE	Fracture of pelvis	injuries & poisonings
473.4	0.0280119	0.99094	0.936037	1.04584	0.74525	60916	1352	59564	FALSE	Voice disturbance	respiratory
513	0.0263678	0.991481	0.939801	1.04316	0.745597	58663	1515	57148	FALSE	Respiratory abnormalities	respiratory
634.1	0.0765415	0.975509	0.825487	1.12553	0.74597	61964	177	61787	FALSE	Missed abortion/Hydatidiform mole	pregnancy complications
750.2	0.0594993	0.980928	0.86431	1.09755	0.746216	61541	287	61254	FALSE	Lower gastrointestinal congenital anomalies	congenital anomalies
260.3	0.0339488	0.989092	0.922553	1.05563	0.746649	61267	916	60351	FALSE	Adult failure to thrive	endocrine/metabolic
610.4	0.0728001	1.02378	0.881089	1.16647	0.746857	61619	196	61423	FALSE	Benign neoplasm of breast	genitourinary
860	0.0690061	1.02234	0.887092	1.1576	0.74879	61933	216	61717	FALSE	Bone marrow or stem cell transplant	neoplasms
753	0.0991022	1.03219	0.837951	1.22643	0.749192	61947	103	61844	FALSE	Congenital anomalies of the eye	congenital anomalies
275	0.0180486	0.994255	0.958879	1.02963	0.749542	58422	3382	55040	FALSE	Disorders of mineral metabolism	endocrine/metabolic
275.53	0.0379721	1.01216	0.937739	1.08659	0.750163	61195	721	60474	FALSE	Disorders of phosphorus metabolism	endocrine/metabolic
260.22	0.06274	1.02013	0.897161	1.1431	0.75073	61872	260	61612	FALSE	Nutritional marasmus	endocrine/metabolic
427.42	0.048177	0.984842	0.890415	1.07927	0.751207	61603	446	61157	FALSE	Cardiac arrest	circulatory system
458.2	0.079374	1.02542	0.869845	1.18099	0.751827	60967	164	60803	FALSE	Iatrogenic hypotension	circulatory system
724	0.0364739	1.0116	0.940106	1.08308	0.751949	60410	795	59615	FALSE	Other and unspecified disorders of back	musculoskeletal
580.12	0.0899505	1.02879	0.852483	1.20509	0.752384	62012	126	61886	FALSE	Non-proliferative glomerulonephritis	genitourinary
585.4	0.0311723	0.990225	0.929127	1.05132	0.752658	61394	1083	60311	FALSE	Chronic kidney disease, Stage I or II	genitourinary
145.2	0.0514722	0.983919	0.883034	1.0848	0.752794	61950	393	61557	FALSE	Cancer of tongue	neoplasms
560.4	0.0276877	0.991318	0.93705	1.04559	0.752797	61102	1372	59730	FALSE	Other intestinal obstruction	digestive
536.8	0.0413816	1.0131	0.931996	1.09421	0.753058	60133	607	59526	FALSE	Dyspepsia and other specified disorders of function of stomach	digestive
636.1	0.051786	0.983857	0.882356	1.08536	0.753318	61658	392	61266	FALSE	Threatened premature labor	pregnancy complications
805	0.029198	0.990958	0.93373	1.04819	0.755738	61310	1242	60068	FALSE	Fracture of vertebral column without mention of spinal cord injury	injuries & poisonings
694.2	0.0321762	0.990046	0.926981	1.05311	0.75588	60176	1028	59148	FALSE	Other dyschromia	dermatologic
522	0.0843731	0.974124	0.808753	1.1395	0.756014	61705	144	61561	FALSE	Diseases of pulp and periapical tissues	digestive
367.8	0.055205	0.98304	0.874838	1.09124	0.756666	61573	340	61233	FALSE	Hypermetropia	sense organs
110.11	0.0279474	0.991404	0.936627	1.04618	0.757389	60916	1384	59532	FALSE	Dermatophytosis of nail	infectious diseases
394	0.0272734	1.00843	0.954975	1.06189	0.758204	59194	1434	57760	FALSE	Rheumatic disease of the heart valves	circulatory system
401.22	0.0196535	1.00607	0.967546	1.04459	0.758249	60351	2912	57439	FALSE	Hypertensive chronic kidney disease	circulatory system
208	0.0201526	1.00621	0.966714	1.04571	0.758569	57484	2780	54704	FALSE	Benign neoplasm of colon	neoplasms
303	0.0518193	1.01604	0.914478	1.11761	0.758723	61500	384	61116	FALSE	Psychogenic and somatoform disorders	mental disorders
433.6	0.0425229	0.987112	0.903767	1.07046	0.760324	61199	581	60618	FALSE	Acute, but ill-defined cerebrovascular disease	circulatory system
514.2	0.0296793	0.991013	0.932842	1.04918	0.760998	60865	1225	59640	FALSE	Solitary pulmonary nodule	respiratory
798.1	0.0376319	0.988649	0.914891	1.06241	0.761627	61234	745	60489	FALSE	Chronic fatigue syndrome	symptoms
198	0.0140537	0.995751	0.968205	1.0233	0.76189	60443	6020	54423	FALSE	Secondary malignant neoplasm	neoplasms
264.1	0.0443017	0.986677	0.899846	1.07351	0.762074	61816	550	61266	FALSE	Short stature	endocrine/metabolic
480.12	0.0610982	0.981772	0.86202	1.10152	0.763347	61995	273	61722	FALSE	Pseudomonal pneumonia	respiratory
41.11	0.0343007	0.989742	0.922512	1.05697	0.76371	61549	886	60663	FALSE	Methicillin sensitive Staphylococcus aureus	infectious diseases
711	0.0541409	1.01636	0.910241	1.12247	0.764417	61787	352	61435	FALSE	Arthropathy associated with infections	musculoskeletal
574.3	0.0509731	0.984894	0.884987	1.0848	0.765233	61424	399	61025	FALSE	Cholecystitis without cholelithiasis	digestive
428.4	0.0238955	1.00711	0.960274	1.05394	0.766893	61013	1907	59106	FALSE	Heart failure with preserved EF [Diastolic heart failure]	circulatory system
972	0.0787261	1.02348	0.869173	1.17778	0.768185	61692	164	61528	FALSE	Poisoning by agents primarily affecting the cardiovascular system	injuries & poisonings
830	0.0263322	0.992299	0.940688	1.04391	0.769068	60668	1528	59140	FALSE	Dislocation	injuries & poisonings
245	0.0351094	1.01027	0.941455	1.07908	0.771041	60779	851	59928	FALSE	Thyroiditis	endocrine/metabolic
270.3	0.0400234	0.988448	0.910002	1.06689	0.771576	61239	649	60590	FALSE	Disorders of plasma protein metabolism	endocrine/metabolic
550.2	0.0255608	1.00738	0.957279	1.05748	0.773668	59233	1643	57590	FALSE	Diaphragmatic hernia	digestive
870.3	0.0583645	1.01685	0.902451	1.13124	0.774714	61038	304	60734	FALSE	Other open wound of head and face	injuries & poisonings
426.2	0.0317196	0.990985	0.928815	1.05316	0.775266	61185	1057	60128	FALSE	Atrioventricular [AV] block	circulatory system
510	0.0161823	0.995425	0.963707	1.02714	0.776875	56929	4321	52608	FALSE	Other diseases of lung	respiratory
289.3	0.0669601	0.981217	0.849975	1.11246	0.77704	61974	231	61743	FALSE	Personal history of diseases of blood and blood-forming organs	hematopoietic
250.25	0.0497721	1.01414	0.916586	1.11169	0.777869	61719	422	61297	FALSE	Diabetes type 2 with peripheral circulatory disorders	endocrine/metabolic
656.5	0.08263	1.02356	0.861605	1.18552	0.77808	61946	152	61794	FALSE	Hematological disorders of newborn	pregnancy complications
212	0.0727818	0.979737	0.837085	1.12239	0.77851	61793	195	61598	FALSE	Benign neoplasm of respiratory and intrathoracic organs	neoplasms
687	0.0558095	0.984429	0.875042	1.09382	0.778552	61177	333	60844	FALSE	Symptoms affecting skin	dermatologic
480.13	0.0761716	0.978824	0.829528	1.12812	0.778723	61995	175	61820	FALSE	MRSA pneumonia	respiratory
170.2	0.0431289	0.988013	0.90348	1.07255	0.779771	61637	559	61078	FALSE	Cancer of connective tissue	neoplasms
635	0.0612889	1.01708	0.896952	1.1372	0.782319	61599	278	61321	FALSE	Hemorrhage during pregnancy; childbirth and postpartum	pregnancy complications
649	0.0334232	0.990882	0.925373	1.05639	0.784047	60948	1017	59931	FALSE	Other conditions or status of the mother complicating pregnancy, childbirth, or the puerperium	pregnancy complications
752.2	0.0562218	1.01538	0.905186	1.12557	0.78602	61827	325	61502	FALSE	Other specified congenital anomalies of nervous system	congenital anomalies
361.1	0.0770431	0.979429	0.828425	1.13043	0.787325	62012	175	61837	FALSE	Retinal detachment with retinal defect	sense organs
528.3	0.0989916	1.02695	0.832922	1.22097	0.788238	61951	105	61846	FALSE	Cellulitis and abscess of oral soft tissues	digestive
654.1	0.0860631	1.02336	0.854677	1.19204	0.788459	61986	142	61844	FALSE	Abnormality of organs and soft tissues of pelvis complicating pregnancy, childbirth, or the puerperium	pregnancy complications
694	0.031314	0.991645	0.930269	1.05302	0.788743	60093	1086	59007	FALSE	Dyschromia and Vitiligo	dermatologic
427.8	0.027308	0.992762	0.939238	1.04629	0.79022	61520	1476	60044	FALSE	Sinoatrial node dysfunction (Bradycardia)	circulatory system
571.81	0.032986	0.991264	0.926611	1.05592	0.790233	61646	963	60683	FALSE	Portal hypertension	digestive
218.1	0.043697	1.01163	0.925986	1.09728	0.791274	61267	553	60714	FALSE	Uterine leiomyoma	neoplasms
780	0.077979	1.02063	0.867787	1.17347	0.793461	61626	170	61456	FALSE	Hypothermia/Chills	symptoms
649.1	0.0489956	1.0129	0.916866	1.10893	0.79366	61872	449	61423	FALSE	Diabetes or abnormal glucose tolerance complicating pregnancy	pregnancy complications
751.1	0.0564281	0.985378	0.874779	1.09598	0.794069	61713	325	61388	FALSE	Congenital anomalies of genital organs	congenital anomalies
626.1	0.0236784	0.993851	0.947441	1.04026	0.79447	59722	2006	57716	FALSE	Irregular menstrual cycle/bleeding	genitourinary
875	0.0700347	1.01826	0.880996	1.15553	0.796075	61697	211	61486	FALSE	Non-healing surgical wound	injuries & poisonings
269	0.0287376	1.00741	0.951086	1.06374	0.797217	61284	1277	60007	FALSE	Proteinuria	endocrine/metabolic
567	0.0317271	0.991917	0.929732	1.0541	0.798098	61284	1038	60246	FALSE	Peritonitis and retroperitoneal infections	digestive
241.2	0.0299922	0.992357	0.933573	1.05114	0.798108	61506	1191	60315	FALSE	Nontoxic multinodular goiter	endocrine/metabolic
288.3	0.0711116	0.981996	0.842617	1.12137	0.798349	61903	204	61699	FALSE	Eosinophilia	hematopoietic
578.9	0.0269585	1.00685	0.954012	1.05969	0.800073	60866	1469	59397	FALSE	Hemorrhage of gastrointestinal tract	digestive
526	0.0419924	1.01068	0.928371	1.09298	0.800352	60945	588	60357	FALSE	Diseases of the jaws	digestive
871.3	0.0862532	1.02194	0.852879	1.19099	0.80138	61767	138	61629	FALSE	Open wound of foot except toe(s) alone	injuries & poisonings
252.1	0.0414248	0.989671	0.908478	1.07086	0.802087	61773	614	61159	FALSE	Hyperparathyroidism	endocrine/metabolic
361	0.0569179	1.01432	0.902759	1.12588	0.802761	61915	322	61593	FALSE	Retinal detachments and defects	sense organs
327.71	0.0353106	1.0088	0.93959	1.07801	0.804065	61342	845	60497	FALSE	Restless legs syndrome	neurological
782	0.0646874	0.984113	0.857325	1.1109	0.804464	61141	249	60892	FALSE	Symptoms involving skin and other integumentary tissue	symptoms
333.2	0.0795385	0.980633	0.824738	1.13653	0.805777	61866	163	61703	FALSE	Myoclonus	neurological
153.3	0.0329115	0.991959	0.927453	1.05647	0.806217	61653	968	60685	FALSE	Malignant neoplasm of rectum, rectosigmoid junction, and anus	neoplasms
284.1	0.0300914	1.00741	0.948426	1.06638	0.806317	61592	1160	60432	FALSE	Pancytopenia	hematopoietic
994.2	0.017109	1.00418	0.97065	1.03772	0.807202	60826	3831	56995	FALSE	Sepsis	injuries & poisonings
343	0.050552	1.0123	0.913223	1.11139	0.808837	61972	404	61568	FALSE	Infantile cerebral palsy	neurological
352	0.0417595	1.01014	0.928291	1.09199	0.809093	61295	598	60697	FALSE	Disorders of other cranial nerves	neurological
429.9	0.053268	0.987237	0.882831	1.09164	0.809438	61236	365	60871	FALSE	Cardiac complications, not elsewhere classified	circulatory system
369.5	0.0370376	0.991157	0.918564	1.06375	0.810475	60284	761	59523	FALSE	Conjunctivitis, infectious	sense organs
578.1	0.046081	0.989067	0.898749	1.07939	0.811453	61601	485	61116	FALSE	Hematemesis	digestive
586.4	0.0411375	1.00984	0.929211	1.09047	0.811856	61555	621	60934	FALSE	Stricture/obstruction of ureter	genitourinary
218	0.0432631	1.01034	0.92554	1.09513	0.812123	61096	564	60532	FALSE	Benign neoplasm of uterus	neoplasms
217	0.0652531	0.984893	0.856997	1.11279	0.81554	61027	244	60783	FALSE	Vascular hamartomas and non-neoplastic nevi	neoplasms
530.5	0.0713945	0.983498	0.843565	1.12343	0.815714	61710	203	61507	FALSE	Disorders of esophageal motility	digestive
418.1	0.0334932	0.992302	0.926655	1.05795	0.817527	60096	946	59150	FALSE	Precordial pain	circulatory system
150	0.0508655	0.988349	0.888652	1.08805	0.817777	61948	404	61544	FALSE	Cancer of esophagus	neoplasms
285.21	0.0315873	0.992754	0.930842	1.05466	0.817901	61450	1057	60393	FALSE	Anemia in chronic kidney disease	hematopoietic
733.8	0.0430168	0.990148	0.905836	1.07446	0.817974	61794	561	61233	FALSE	Malunion and nonunion of fracture	musculoskeletal
189.1	0.0344912	0.992111	0.924508	1.05971	0.81837	61667	890	60777	FALSE	Cancer of kidney and renal pelvis	neoplasms
747.12	0.037671	1.00868	0.934847	1.08252	0.818492	61685	733	60952	FALSE	Valvular heart disease/ heart chambers	congenital anomalies
259	0.0630345	0.985645	0.862098	1.10919	0.818576	61692	259	61433	FALSE	Other endocrine disorders	endocrine/metabolic
245.21	0.0411864	1.00939	0.928664	1.09011	0.820503	61673	615	61058	FALSE	Chronic lymphocytic thyroiditis	endocrine/metabolic
285.22	0.0237497	1.00532	0.958774	1.05187	0.823109	61005	1899	59106	FALSE	Anemia in neoplastic disease	hematopoietic
790.1	0.0844371	1.01893	0.853434	1.18443	0.824235	62008	146	61862	FALSE	Elevated sedimentation rate	symptoms
580.3	0.0422216	1.00931	0.926559	1.09207	0.826217	61487	581	60906	FALSE	Nephritis and nephropathy without mention of glomerulonephritis	genitourinary
572	0.0216748	0.995256	0.952773	1.03774	0.826345	59800	2278	57522	FALSE	Ascites (non malignant)	digestive
513.8	0.0691146	0.98503	0.849566	1.12049	0.82725	61722	216	61506	FALSE	Disorders of diaphragm	respiratory
279.1	0.0289613	1.00633	0.949568	1.0631	0.827472	59413	1259	58154	FALSE	Immunity deficiency	endocrine/metabolic
260.6	0.034085	1.00743	0.940623	1.07424	0.828075	60754	904	59850	FALSE	Anorexia	endocrine/metabolic
286.5	0.0706567	0.984785	0.846298	1.12327	0.828216	61825	208	61617	FALSE	Hemorrhagic disorder due to intrinsic circulating anticoagulants	hematopoietic
853	0.0615698	0.986731	0.866054	1.10741	0.828243	61803	272	61531	FALSE	Complication of colostomy or enterostomy	injuries & poisonings
931	0.0979804	0.979304	0.787262	1.17135	0.83098	61729	107	61622	FALSE	Contact dermatitis and other eczema due to plants [except food]	dermatologic
401.3	0.0271677	1.00576	0.952516	1.05901	0.83243	60713	1437	59276	FALSE	Other hypertensive complications	circulatory system
965.1	0.041032	0.991403	0.910981	1.07183	0.833345	60127	625	59502	FALSE	Opiates and related narcotics causing adverse effects in therapeutic use	injuries & poisonings
930	0.0455983	0.990516	0.901143	1.07989	0.834466	61157	497	60660	FALSE	Allergic reaction to food	injuries & poisonings
293	0.0770442	1.01623	0.865224	1.16724	0.834467	61201	173	61028	FALSE	Symptoms involving head and neck	mental disorders
724.1	0.0709083	1.0149	0.875922	1.15388	0.834752	61810	206	61604	FALSE	Disorders of sacrum	musculoskeletal
938	0.0305651	1.00639	0.946486	1.0663	0.834828	60463	1151	59312	FALSE	Dermatitis due to solar radiation	dermatologic
279	0.0260912	0.994581	0.943442	1.04572	0.835029	59204	1559	57645	FALSE	Disorders involving the immune mechanism	endocrine/metabolic
159.3	0.0796745	1.01662	0.860461	1.17279	0.836066	61971	163	61808	FALSE	Malignant neoplasm of gallbladder and extrahepatic bile ducts	neoplasms
411.8	0.0206783	1.00427	0.963744	1.0448	0.836598	59605	2731	56874	FALSE	Other chronic ischemic heart disease, unspecified	circulatory system
41.9	0.0450909	1.00934	0.920963	1.09772	0.83664	61558	512	61046	FALSE	Infection with drug-resistant microorganisms	infectious diseases
427.6	0.0336791	1.00693	0.940919	1.07294	0.837528	60332	924	59408	FALSE	Premature beats	circulatory system
272.11	0.0144874	0.997047	0.968651	1.02544	0.838223	58766	6000	52766	FALSE	Hypercholesterolemia	endocrine/metabolic
577.2	0.0594012	0.98798	0.871554	1.10441	0.838687	61851	292	61559	FALSE	Chronic pancreatitis	digestive
195.1	0.0258159	1.00523	0.954631	1.05583	0.839876	60200	1600	58600	FALSE	Malignant neoplasm, other	neoplasms
389.4	0.0358133	1.00725	0.937055	1.07744	0.840157	60812	820	59992	FALSE	Tinnitus	sense organs
420.21	0.0875468	0.982581	0.810989	1.15417	0.840916	61825	135	61690	FALSE	Acute pericarditis	circulatory system
574.12	0.0530668	0.989459	0.885448	1.09347	0.841715	61345	368	60977	FALSE	Cholelithiasis with other cholecystitis	digestive
595	0.0284022	0.994347	0.938679	1.05002	0.841796	61230	1303	59927	FALSE	Hydronephrosis	genitourinary
687.4	0.0198464	1.00395	0.965053	1.04285	0.842473	58418	2758	55660	FALSE	Disturbance of skin sensation	dermatologic
565	0.0266728	0.994764	0.942485	1.04704	0.843971	59602	1488	58114	FALSE	Anal and rectal conditions	digestive
427.7	0.0151251	1.00298	0.973336	1.03263	0.843998	57113	4928	52185	FALSE	Tachycardia NOS	circulatory system
204.22	0.0614934	0.988018	0.86749	1.10854	0.844583	61968	273	61695	FALSE	Myeloid leukemia, chronic	neoplasms
850	0.035916	1.00704	0.93664	1.07743	0.845238	60347	809	59538	FALSE	Hemorrhage or hematoma complicating a procedure	injuries & poisonings
226	0.0872081	0.983155	0.812227	1.15408	0.845546	61858	136	61722	FALSE	Benign neoplasm of thyroid glands	neoplasms
512.7	0.0112333	0.997815	0.975798	1.01983	0.845627	55267	11150	44117	FALSE	Shortness of breath	respiratory
253.4	0.0730493	0.985912	0.842735	1.12909	0.845996	61970	195	61775	FALSE	Anterior pituitary disorders	endocrine/metabolic
619.5	0.076077	0.985382	0.836271	1.13449	0.846519	61796	179	61617	FALSE	Noninflammatory disorders of vulva and perineum	genitourinary
965	0.0469948	0.990985	0.898875	1.08309	0.847189	60639	472	60167	FALSE	Poisoning by analgesics, antipyretics, and antirheumatics	injuries & poisonings
381.11	0.0277138	1.00535	0.951031	1.05967	0.847337	59903	1413	58490	FALSE	Suppurative and unspecified otitis media	sense organs
601.11	0.101195	0.980819	0.782476	1.17916	0.84822	61858	102	61756	FALSE	Acute prostatitis	genitourinary
360	0.081794	1.01565	0.855334	1.17597	0.849419	61905	155	61750	FALSE	Disorders of the globe	sense organs
277	0.0356308	0.993323	0.923487	1.06316	0.85086	61351	820	60531	FALSE	Other disorders of metabolism	endocrine/metabolic
155.1	0.0480135	0.991145	0.897038	1.08525	0.853032	61836	452	61384	FALSE	Malignant neoplasm of liver, primary	neoplasms
276.5	0.0142252	0.997395	0.969513	1.02528	0.854503	55797	5703	50094	FALSE	Hypovolemia	endocrine/metabolic
375	0.0787308	1.01451	0.860202	1.16883	0.854778	61364	167	61197	FALSE	Disorders of lacrimal system	sense organs
681.7	0.0322963	0.994129	0.930829	1.05743	0.855339	60920	1003	59917	FALSE	Cellulitis and abscess of trunk	dermatologic
803.3	0.0558496	0.990063	0.880598	1.09953	0.858085	61848	331	61517	FALSE	Fracture of clavicle or scapula	injuries & poisonings
593	0.0206949	1.0037	0.963136	1.04426	0.858432	59124	2545	56579	FALSE	Hematuria	genitourinary
195	0.0185262	1.00331	0.966995	1.03962	0.858588	60177	3247	56930	FALSE	Cancer, suspected or other	neoplasms
145.3	0.0919962	1.01616	0.835851	1.19648	0.861633	61996	122	61874	FALSE	Cancer of major salivary glands	neoplasms
426.31	0.057909	1.01012	0.896619	1.12362	0.861946	61491	310	61181	FALSE	Right bundle branch block	circulatory system
272.13	0.0124827	1.00215	0.977682	1.02661	0.863487	59520	8734	50786	FALSE	Mixed hyperlipidemia	endocrine/metabolic
519.2	0.0807622	1.01385	0.855553	1.17214	0.864791	61538	158	61380	FALSE	Respiratory complications	respiratory
656.2	0.0467971	0.992137	0.900415	1.08386	0.866044	61796	560	61236	FALSE	Respiratory conditions of fetus and newborn	pregnancy complications
840	0.0221411	1.00372	0.960328	1.04712	0.866659	58496	2197	56299	FALSE	Sprains and strains	injuries & poisonings
695.7	0.0687066	1.01159	0.876926	1.14626	0.866797	61758	220	61538	FALSE	Prurigo and Lichen	dermatologic
315.2	0.0459863	0.992343	0.90221	1.08248	0.86725	61715	513	61202	FALSE	Speech and language disorder	mental disorders
743.13	0.0302575	0.995004	0.935699	1.05431	0.868519	60802	1160	59642	FALSE	Other specified osteoporosis	musculoskeletal
278.3	0.0725201	1.01206	0.869922	1.1542	0.868687	61884	199	61685	FALSE	Localized adiposity	endocrine/metabolic
293.1	0.0274897	1.00452	0.950637	1.0584	0.869777	59945	1397	58548	FALSE	Swelling, mass, or lump in head and neck [Space-occupying lesion, intracranial NOS]	mental disorders
250.22	0.0271944	1.00446	0.951163	1.05777	0.869895	61333	1478	59855	FALSE	Type 2 diabetes with renal manifestations	endocrine/metabolic
389.2	0.0415119	0.99324	0.911877	1.0746	0.87021	61183	600	60583	FALSE	Conductive hearing loss	sense organs
743.21	0.0633838	1.01041	0.886173	1.13464	0.870269	61685	258	61427	FALSE	Pathologic fracture of vertebrae	musculoskeletal
180.3	0.048035	1.00784	0.913691	1.10199	0.870858	61670	451	61219	FALSE	Cervical intraepithelial neoplasia [CIN] [Cervical dysplasia]	neoplasms
727.1	0.0269163	1.00438	0.951628	1.05714	0.870886	60332	1476	58856	FALSE	Synovitis and tenosynovitis	musculoskeletal
994	0.0163455	1.00264	0.970605	1.03468	0.871763	60443	4223	56220	FALSE	Sepsis and SIRS	injuries & poisonings
530.9	0.0523188	0.991662	0.889117	1.09421	0.872852	60958	377	60581	FALSE	Heartburn	digestive
286.2	0.0165867	0.997361	0.964851	1.02987	0.873419	59780	4261	55519	FALSE	Encounter for long-term (current) use of anticoagulants	hematopoietic
522.5	0.0865062	1.01373	0.844174	1.18328	0.874773	61769	137	61632	FALSE	Periapical abscess	digestive
710.12	0.0457585	1.00718	0.917494	1.09687	0.87574	61773	495	61278	FALSE	Chronic osteomyelitis	musculoskeletal
702.2	0.0196035	1.00305	0.964624	1.04147	0.876667	59016	2978	56038	FALSE	Seborrheic keratosis	dermatologic
250.7	0.0376643	0.994182	0.92036	1.068	0.876876	61805	742	61063	FALSE	Diabetic retinopathy	endocrine/metabolic
655	0.0275466	0.995763	0.941772	1.04975	0.877502	61023	1502	59521	FALSE	Known or suspected fetal abnormality affecting management of mother	pregnancy complications
457.3	0.0314406	0.995169	0.933545	1.05679	0.877585	59996	1152	58844	FALSE	Encounter for long-term (current) use of aspirin	circulatory system
352.2	0.0698963	0.989313	0.852317	1.12631	0.877834	61762	212	61550	FALSE	Facial nerve disorders [CN7]	neurological
471	0.0729212	0.9889	0.845975	1.13183	0.878345	61828	194	61634	FALSE	Nasal polyps	respiratory
426.21	0.0709765	1.01085	0.871733	1.14996	0.879185	61578	206	61372	FALSE	First degree AV block	circulatory system
748	0.0622651	1.00933	0.887294	1.13137	0.881394	61853	264	61589	FALSE	Anomalies of respiratory system, congenital	congenital anomalies
577.1	0.0424503	1.00633	0.923132	1.08954	0.88175	61742	574	61168	FALSE	Acute pancreatitis	digestive
623	0.091538	1.0136	0.834183	1.19301	0.882706	61918	123	61795	FALSE	Hypertrophy of female genital organs	genitourinary
214	0.0512126	0.99248	0.892103	1.09286	0.882822	61289	397	60892	FALSE	Lipoma	neoplasms
513.3	0.0439637	1.00646	0.920293	1.09263	0.883521	61005	533	60472	FALSE	Hypoventilation	respiratory
771	0.0395472	1.00574	0.928226	1.08325	0.884953	61013	668	60345	FALSE	Musculoskeletal symptoms referable to limbs	symptoms
338.1	0.0137302	0.998034	0.971123	1.02495	0.886049	57799	6345	51454	FALSE	Acute pain	neurological
585.32	0.0282834	1.00406	0.94862	1.05949	0.886223	61614	1322	60292	FALSE	End stage renal disease	genitourinary
334.1	0.0971084	0.986217	0.795885	1.17655	0.886354	61917	109	61808	FALSE	Spinocerebellar disease	neurological
443.1	0.049136	1.00702	0.910717	1.10333	0.886734	61811	430	61381	FALSE	Raynaud's syndrome	circulatory system
610.8	0.0951395	0.986719	0.800246	1.17319	0.888244	61929	115	61814	FALSE	Other specified benign mammary dysplasias	genitourinary
557	0.0525946	1.0074	0.904319	1.11049	0.88845	61559	372	61187	FALSE	Intestinal malabsorption (non-celiac)	digestive
465.4	0.0666141	1.00935	0.878783	1.13991	0.888931	61624	230	61394	FALSE	Acute laryngitis and tracheitis	respiratory
110.1	0.0252693	1.00353	0.954	1.05305	0.889181	60021	1697	58324	FALSE	Dermatophytosis	infectious diseases
289.4	0.0212084	1.00288	0.961314	1.04445	0.892057	58274	2389	55885	FALSE	Lymphadenitis	hematopoietic
187.2	0.099113	1.01346	0.819201	1.20772	0.892671	61972	105	61867	FALSE	Malignant neoplasm of testis	neoplasms
264.2	0.03812	1.00514	0.930426	1.07986	0.892985	61636	840	60796	FALSE	Failure to thrive (childhood)	endocrine/metabolic
81	0.0280526	0.996295	0.941312	1.05128	0.894744	61002	1339	59663	FALSE	Infection/inflammation of internal prosthetic device; implant; and graft	infectious diseases
253.5	0.0746472	0.990201	0.843893	1.13651	0.895054	62031	182	61849	FALSE	Pituitary dwarfism	endocrine/metabolic
594	0.0215681	0.997227	0.954954	1.0395	0.897558	59891	2316	57575	FALSE	Urinary calculus	genitourinary
613.5	0.0450207	0.994267	0.906027	1.08251	0.898382	61201	517	60684	FALSE	Mastodynia	genitourinary
411.1	0.0234674	1.00299	0.95699	1.04898	0.89889	60631	2019	58612	FALSE	Unstable angina (intermediate coronary syndrome)	circulatory system
337.1	0.0956336	1.01219	0.824752	1.19964	0.899149	61826	113	61713	FALSE	Peripheral autonomic neuropathy	neurological
331	0.033921	0.995711	0.929226	1.0622	0.899171	60867	904	59963	FALSE	Other cerebral degenerations	neurological
250.23	0.0383882	1.00485	0.92961	1.08009	0.899684	61771	718	61053	FALSE	Type 2 diabetes with ophthalmic manifestations	endocrine/metabolic
428.2	0.0249839	0.996877	0.947908	1.04585	0.900361	60717	1726	58991	FALSE	Heart failure NOS	circulatory system
701.3	0.0866198	1.0109	0.841129	1.18068	0.900364	61989	137	61852	FALSE	Circumscribed scleroderma	dermatologic
284	0.0283269	1.00352	0.947995	1.05904	0.90141	61401	1312	60089	FALSE	Aplastic anemia	hematopoietic
370.3	0.0460916	0.994321	0.903981	1.08466	0.901659	61547	494	61053	FALSE	Keratoconjunctivitis	sense organs
618.2	0.0651776	1.00804	0.880293	1.13579	0.902199	61910	246	61664	FALSE	Uterine/Uterovaginal prolapse	genitourinary
90	0.0714495	0.991289	0.851248	1.13133	0.902536	61863	201	61662	FALSE	Sexually transmitted infections (not HIV or hepatitis)	infectious diseases
593.2	0.0504655	1.00619	0.907278	1.1051	0.902677	61492	408	61084	FALSE	Microscopic hematuria	genitourinary
478	0.050874	0.993813	0.8941	1.09353	0.902912	60824	399	60425	FALSE	Throat pain	respiratory
807	0.0435355	1.00529	0.91996	1.09062	0.903545	61402	548	60854	FALSE	Fracture of ribs	injuries & poisonings
280.1	0.0202906	1.00244	0.962666	1.04221	0.904555	60014	2638	57376	FALSE	Iron deficiency anemias, unspecified or not due to blood loss	hematopoietic
634	0.0550191	1.00658	0.898742	1.11442	0.905129	61792	348	61444	FALSE	Miscarriage; stillbirth	pregnancy complications
270	0.0357425	1.00421	0.934158	1.07427	0.906357	61014	814	60200	FALSE	Disorders of protein plasma/amino-acid transport and metabolism	endocrine/metabolic
278.4	0.0292552	1.00342	0.94608	1.06076	0.907097	60343	1287	59056	FALSE	Abnormal weight gain	endocrine/metabolic
782.6	0.0626014	0.992759	0.87006	1.11546	0.907579	61783	264	61519	FALSE	Pallor and flushing	symptoms
751.12	0.066116	0.992564	0.862976	1.12215	0.910115	61909	237	61672	FALSE	Congenital anomalies of male genital organs	congenital anomalies
323.8	0.0954554	0.989468	0.802376	1.17656	0.911681	61955	113	61842	FALSE	Encephalitis, non-infectious	neurological
705.1	0.0937908	1.01039	0.826557	1.19422	0.912271	61835	118	61717	FALSE	Dyshidrosis	dermatologic
525.1	0.0751777	0.991812	0.844463	1.13916	0.91291	61813	184	61629	FALSE	Loss of teeth or edentulism	digestive
165.1	0.0223228	1.00242	0.958672	1.04618	0.913615	61279	2197	59082	FALSE	Cancer of bronchus; lung	neoplasms
571.8	0.027247	1.00295	0.949543	1.05635	0.914003	61036	1423	59613	FALSE	Liver abscess and sequelae of chronic liver disease	digestive
578	0.0172466	1.00186	0.968058	1.03567	0.914115	58472	3705	54767	FALSE	Gastrointestinal hemorrhage	digestive
270.32	0.0557121	1.00592	0.896728	1.11512	0.915574	61846	336	61510	FALSE	Paraproteinemia	endocrine/metabolic
381	0.0193716	0.998015	0.960047	1.03598	0.918317	58473	2922	55551	FALSE	Otitis media and Eustachian tube disorders	sense organs
735.1	0.0669245	1.00687	0.875694	1.13804	0.918558	61496	230	61266	FALSE	Flat foot	musculoskeletal
626.14	0.0756888	1.00756	0.859212	1.15591	0.920719	61749	180	61569	FALSE	Irregular menstrual bleeding	genitourinary
756	0.0545656	0.99465	0.887702	1.1016	0.921692	61555	346	61209	FALSE	Other congenital musculoskeletal anomalies	congenital anomalies
427.5	0.0181271	1.00178	0.966247	1.03731	0.922018	58092	3508	54584	FALSE	Arrhythmia (cardiac) NOS	circulatory system
194	0.0945485	0.990833	0.805518	1.17615	0.92241	61925	114	61811	FALSE	Cancer of other endocrine glands	neoplasms
593.1	0.0408566	0.996086	0.916007	1.07616	0.923532	61496	631	60865	FALSE	Gross hematuria	genitourinary
512.9	0.0118806	0.998866	0.97558	1.02215	0.923907	56745	8944	47801	FALSE	Other dyspnea	respiratory
503	0.0243464	1.00232	0.954598	1.05004	0.924259	60254	1784	58470	FALSE	Pulmonary congestion and hypostasis	respiratory
250.1	0.0232998	1.00217	0.956499	1.04783	0.925989	60747	1962	58785	FALSE	Type 1 diabetes	endocrine/metabolic
191	0.0363151	0.996635	0.925457	1.06781	0.926041	61391	788	60603	FALSE	Manlignant and unknown neoplasms of brain and nervous system	neoplasms
480	0.0139398	1.00128	0.973956	1.0286	0.927026	58695	5986	52709	FALSE	Pneumonia	respiratory
351	0.0206594	0.998111	0.957619	1.0386	0.927087	59249	2557	56692	FALSE	Other peripheral nerve disorders	neurological
279.11	0.069924	1.00632	0.869273	1.14338	0.928162	61971	209	61762	FALSE	Deficiency of humoral immunity	endocrine/metabolic
170	0.0361621	1.00325	0.932373	1.07413	0.928491	61366	799	60567	FALSE	Cancer of bone and connective tissue	neoplasms
370.31	0.049268	1.00442	0.907856	1.10099	0.928646	61624	433	61191	FALSE	Keratoconjunctivitis sicca	sense organs
573.3	0.0597764	1.00534	0.888176	1.1225	0.929031	61611	287	61324	FALSE	Hepatomegaly	digestive
781	0.0418344	1.00368	0.92168	1.08567	0.930109	60597	597	60000	FALSE	Symptoms involving nervous and musculoskeletal systems	symptoms
242	0.0363201	1.00317	0.931982	1.07436	0.930567	61299	793	60506	FALSE	Thyrotoxicosis with or without goiter	endocrine/metabolic
327.7	0.0332884	0.997109	0.931863	1.06235	0.930687	61081	954	60127	FALSE	Sleep related movement disorders	neurological
420	0.0282623	1.00246	0.947067	1.05785	0.930703	60425	1318	59107	FALSE	Carditis	circulatory system
841	0.0377508	0.996765	0.922774	1.07076	0.931606	60388	737	59651	FALSE	Sprains and strains of back and neck	injuries & poisonings
370	0.0389131	1.00333	0.927058	1.0796	0.931966	61278	695	60583	FALSE	Keratitis	sense organs
433.21	0.0257162	0.997817	0.947413	1.04822	0.932263	61157	1620	59537	FALSE	Cerebral artery occlusion, with cerebral infarction	circulatory system
280	0.018768	0.998423	0.961638	1.03521	0.932981	59413	3112	56301	FALSE	Iron deficiency anemias	hematopoietic
575.8	0.0406921	0.996596	0.91684	1.07635	0.933228	61054	624	60430	FALSE	Other disorders of biliary tract	digestive
531.1	0.0838205	1.0069	0.842611	1.17119	0.934621	61776	147	61629	FALSE	Hemorrhage from gastrointestinal ulcer	digestive
579	0.0207963	1.00159	0.960834	1.04236	0.938932	57155	2507	54648	FALSE	Other symptoms involving abdomen and pelvis	digestive
455	0.0307582	0.99765	0.937364	1.05794	0.939028	58132	1120	57012	FALSE	Hemorrhoids	circulatory system
720.1	0.024685	1.00188	0.953502	1.05027	0.939193	61071	1805	59266	FALSE	Spinal stenosis of lumbar region	musculoskeletal
255	0.0303883	0.997694	0.938133	1.05725	0.939432	60672	1134	59538	FALSE	Disorders of adrenal glands	endocrine/metabolic
189.11	0.036384	0.997261	0.925949	1.06857	0.939915	61757	797	60960	FALSE	Malignant neoplasm of kidney, except pelvis	neoplasms
626.11	0.0502786	1.00379	0.90524	1.10233	0.940088	61207	414	60793	FALSE	Absent or infrequent menstruation	genitourinary
535.9	0.0593083	1.00437	0.888124	1.12061	0.941414	61231	291	60940	FALSE	Gastritis and duodenitis, NOS	digestive
252.2	0.0980409	0.992904	0.800744	1.18506	0.942098	61962	107	61855	FALSE	Hypoparathyroidism	endocrine/metabolic
189.4	0.0571219	0.995913	0.883954	1.10787	0.942849	61757	319	61438	FALSE	Malignant neoplasm of other urinary organs	neoplasms
855	0.0508453	1.00365	0.903993	1.10331	0.942881	61832	397	61435	FALSE	Complication of nervous system device, implant, and graft	injuries & poisonings
315	0.0290304	1.00196	0.945056	1.05885	0.946356	60884	1293	59591	FALSE	Develomental delays and disorders	mental disorders
840.3	0.0444779	1.00293	0.915752	1.09011	0.947576	61248	524	60724	FALSE	Joint/ligament sprain	injuries & poisonings
263	0.0462661	1.003	0.912318	1.09368	0.948383	61264	484	60780	FALSE	Other nutritional deficiency	endocrine/metabolic
574	0.0239156	0.998458	0.951584	1.04533	0.948554	60166	1866	58300	FALSE	Cholelithiasis and cholecystitis	digestive
735.3	0.04862	1.00311	0.907811	1.0984	0.949132	61514	444	61070	FALSE	Hallux valgus (Bunion)	musculoskeletal
427.4	0.0420782	0.997385	0.914912	1.07986	0.950389	61441	587	60854	FALSE	Cardiac arrest and ventricular fibrillation	circulatory system
599.1	0.0659406	1.00407	0.874827	1.13331	0.950878	61653	239	61414	FALSE	Urinary obstruction	genitourinary
527.7	0.0475224	0.997091	0.903947	1.09024	0.951125	61682	460	61222	FALSE	Disturbance of salivary secretion	digestive
381.1	0.0248543	0.998499	0.949784	1.04721	0.951803	59474	1759	57715	FALSE	Otitis media	sense organs
274.11	0.0416287	1.0025	0.920912	1.0841	0.952094	61463	615	60848	FALSE	Gouty arthropathy	endocrine/metabolic
443	0.0224294	1.00133	0.957371	1.04529	0.952666	60208	2192	58016	FALSE	Peripheral vascular disease	circulatory system
362.21	0.0695728	1.00412	0.867754	1.14048	0.952908	61867	220	61647	FALSE	Macular degeneration, dry	sense organs
316.1	0.0553245	1.00323	0.89479	1.11166	0.953576	61876	339	61537	FALSE	Polyneuropathy due to drugs	mental disorders
165	0.0222234	1.00128	0.957725	1.04484	0.953985	61214	2218	58996	FALSE	Cancer within the respiratory system	neoplasms
698	0.0380098	0.997844	0.923345	1.07234	0.954721	60482	725	59757	FALSE	Pruritus and related conditions	dermatologic
426	0.0171966	1.00095	0.967249	1.03466	0.955755	58956	3897	55059	FALSE	Cardiac conduction disorders	circulatory system
426.9	0.0217049	1.0012	0.958655	1.04374	0.956071	61274	2356	58918	FALSE	Cardiac pacemaker/device in situ	circulatory system
201	0.0957726	0.995121	0.807406	1.18283	0.959267	61978	112	61866	FALSE	Hodgkin's disease	neoplasms
70.4	0.0604077	0.996983	0.878584	1.11538	0.960111	61672	282	61390	FALSE	Chronic hepatitis	infectious diseases
702	0.0170226	1.00084	0.967475	1.0342	0.960706	58763	4114	54649	FALSE	Degenerative skin conditions and other dermatoses	dermatologic
217.1	0.0713793	1.00349	0.863586	1.14339	0.961081	61148	204	60944	FALSE	Nevus, non-neoplastic	neoplasms
622.1	0.070477	1.00342	0.865285	1.14156	0.961361	61807	210	61597	FALSE	Polyp of corpus uteri	genitourinary
550.6	0.0336446	1.00162	0.935679	1.06757	0.961562	61649	933	60716	FALSE	Incisional hernia	digestive
272	0.010829	0.999497	0.978273	1.02072	0.962973	56747	16891	39856	FALSE	Disorders of lipoid metabolism	endocrine/metabolic
796	0.0518331	0.997607	0.896014	1.0992	0.963134	61925	402	61523	FALSE	Elevated prostate specific antigen [PSA]	genitourinary
389	0.0176541	1.00081	0.966208	1.03541	0.963401	58281	3562	54719	FALSE	Hearing loss	sense organs
496	0.016236	0.999267	0.967445	1.03109	0.963988	58956	4433	54523	FALSE	Chronic airway obstruction	respiratory
585.2	0.035093	1.00157	0.932792	1.07036	0.964236	61228	851	60377	FALSE	Renal failure NOS	genitourinary
285.2	0.0182124	0.999184	0.963488	1.03488	0.964245	59767	3334	56433	FALSE	Anemia of chronic disease	hematopoietic
840.2	0.0462923	1.00207	0.911333	1.0928	0.964436	61548	488	61060	FALSE	Rotator cuff (capsule) sprain	injuries & poisonings
79.9	0.0731785	1.00314	0.859714	1.14657	0.965782	61669	194	61475	FALSE	Viremia, NOS	infectious diseases
681.2	0.0480827	0.99802	0.903778	1.09226	0.96712	61597	446	61151	FALSE	Cellulitis and abscess of face/neck	dermatologic
647.1	0.0881993	1.00362	0.830747	1.17649	0.967341	61794	135	61659	FALSE	Infections of genitourinary tract during pregnancy	pregnancy complications
627.2	0.0224936	1.0009	0.956811	1.04499	0.968159	59943	2273	57670	FALSE	Symptomatic menopause	genitourinary
580.32	0.0625571	1.0025	0.879886	1.12511	0.968191	61746	262	61484	FALSE	Nephritis and nephropathy with pathological lesion	genitourinary
446.4	0.0865816	0.996593	0.826893	1.16629	0.968558	62064	137	61927	FALSE	Wegener's granulomatosis	circulatory system
149.1	0.0480765	0.998164	0.903934	1.09239	0.969508	61923	451	61472	FALSE	Cancer of oropharynx	neoplasms
728.71	0.0898736	1.00339	0.827239	1.17954	0.969947	61994	129	61865	FALSE	Contracture of palmar fascia [Dupuytren's disease]	musculoskeletal
528.11	0.0849339	0.996812	0.830341	1.16328	0.970007	61790	143	61647	FALSE	Stomatitis and mucositis (ulcerative)	digestive
555.2	0.0338957	0.998782	0.932347	1.06522	0.971326	61307	906	60401	FALSE	Ulcerative colitis	digestive
227.1	0.0802476	1.00286	0.845579	1.16015	0.971572	61897	160	61737	FALSE	Benign neoplasm of adrenal gland	neoplasms
274.1	0.0243205	0.999141	0.951472	1.04681	0.971802	61079	1890	59189	FALSE	Gout	endocrine/metabolic
610	0.0317518	1.00104	0.93881	1.06328	0.973791	60690	1064	59626	FALSE	Benign mammary dysplasias	genitourinary
457	0.0284429	0.999075	0.943327	1.05482	0.974036	59211	1402	57809	FALSE	Encounter for long-term (current) use of anticoagulants, antithrombotics, aspirin	circulatory system
8.6	0.0665231	0.997873	0.867487	1.12826	0.974461	61191	234	60957	FALSE	Viral Enteritis	infectious diseases
913	0.101637	1.00309	0.803882	1.2023	0.975788	61785	100	61685	FALSE	Toxic effect of venom	injuries & poisonings
214.1	0.0593275	0.998209	0.881927	1.11449	0.975898	61669	295	61374	FALSE	Lipoma of skin and subcutaneous tissue	neoplasms
858	0.037182	0.998887	0.926011	1.07176	0.976115	61243	754	60489	FALSE	Complication of internal orthopedic device	injuries & poisonings
430.1	0.0583519	1.00171	0.88734	1.11608	0.976639	61398	304	61094	FALSE	Subarachnoid hemorrhage	circulatory system
193	0.0430148	1.00125	0.916937	1.08556	0.976902	61914	563	61351	FALSE	Thyroid cancer	neoplasms
433.2	0.0253017	0.999316	0.949725	1.04891	0.978434	60978	1675	59303	FALSE	Occlusion of cerebral arteries	circulatory system
253	0.0379582	0.999093	0.924695	1.07349	0.980925	61535	720	60815	FALSE	Disorders of the pituitary gland and its hypothalamic control	endocrine/metabolic
604.1	0.060486	1.00136	0.882803	1.11991	0.982138	61909	291	61618	FALSE	Redundant prepuce and phimosis/BXO	genitourinary
303.3	0.098907	0.998202	0.804344	1.19206	0.98548	61781	105	61676	FALSE	Psychogenic disorder	mental disorders
259.4	0.102229	0.998241	0.797872	1.19861	0.986263	62015	100	61915	FALSE	Precocious sexual development and puberty NEC	endocrine/metabolic
727.7	0.0763067	1.00127	0.851706	1.15083	0.986758	61847	176	61671	FALSE	Contracture of tendon (sheath)	musculoskeletal
358.1	0.0891397	1.00143	0.826711	1.17614	0.987254	62042	130	61912	FALSE	Myasthenia gravis	neurological
[truncated: 18 more rows]

## Sheet: Supplementary table 4
Supplementary table 4: PheWAS results conditioning on autism diagnosis
[truncated: 1,364 more rows]

[truncated: 9 more sheets: Supplementary table 5, Supplementary table 6, Supplementary table 7, Supplementary table 8, Supplementary table 9, Supplementary table 10, Supplementary table 11, Supplementary table 12, Supplementary table 13]
